# Supplementary material for: Exploring Spatial Inequalities in COVID-19 Mortality and Their Association With Multidimensional Poverty in Colombia: A Spatial Analysis Study
Source: Int J Public Health. 2025 Jan 6;69:1607820. doi: 10.3389/ijph.2024.1607820 (PMC11742940; doi:10.3389/ijph.2024.1607820)
Supplement: Supplementary file 1 [file Table2.XLSX]

## Sheet: Sheet 1
MpCodigo	MpNombre	value	ipmTotal	year	cluster_num	cluster
91540	Puerto Nariño	58.63	70.4	2020	1	Not significant
91001	Leticia	237.49	48.4	2020	2	High-High
91798	Tarapacá	24.71	80	2020	4	Low-High
91407	La Pedrera	50.19	90.9	2020	4	Low-High
91405	La Chorrera	65.79	88.1	2020	2	High-High
91669	Santander	54.7	88.7	2020	2	High-High
97666	Taraira	42.43	85.6	2020	4	Low-High
86757	San Miguel	55.23	48.5	2020	1	Not significant
86865	Valle Del Guamuez	46.48	41	2020	1	Not significant
86568	Puerto Asís	102.59	44.1	2020	1	Not significant
86573	Leguízamo	55.98	53.6	2020	2	High-High
52560	Potosí	18.93	27.5	2020	1	Not significant
86569	Puerto Caicedo	36.78	38.9	2020	1	Not significant
52215	Córdoba	25.2	41.8	2020	1	Not significant
52356	Ipiales	110.53	23.4	2020	1	Not significant
52224	Cuaspud	42.48	51.4	2020	1	Not significant
52573	Puerres	45.92	32.7	2020	1	Not significant
86320	Orito	110.47	39.8	2020	1	Not significant
52210	Contadero	40.44	44	2020	1	Not significant
52323	Gualmatán	27.74	30.9	2020	1	Not significant
52022	Aldana	79.3	29.1	2020	1	Not significant
52585	Pupiales	33.69	32.2	2020	1	Not significant
18785	Solita	15.95	58.1	2020	4	Low-High
52352	Iles	12.82	43.6	2020	1	Not significant
52317	Guachucal	20.08	30.4	2020	1	Not significant
52287	Funes	40.88	41.1	2020	1	Not significant
86571	Puerto Guzmán	32.84	62.2	2020	1	Not significant
52506	Ospina	41.52	28.9	2020	1	Not significant
86885	Villagarzón	63.54	37.1	2020	1	Not significant
86885	Villagarzón	63.54	37.1	2020	1	Not significant
52227	Cumbal	55.56	28.6	2020	1	Not significant
52720	Sapuyes	26.73	43	2020	1	Not significant
52354	Imués	12.86	40.2	2020	1	Not significant
18205	Curillo	76.64	55.4	2020	1	Not significant
18756	Solano	77.45	71.9	2020	2	High-High
52885	Yacuanquer	17.91	44.2	2020	1	Not significant
86760	Santiago	40.17	37.2	2020	3	Low-Low
52788	Tangua	29.02	46	2020	1	Not significant
52320	Guaitarilla	42.73	33.6	2020	1	Not significant
52207	Consacá	14.19	34.9	2020	1	Not significant
86755	San Francisco	50.61	23.5	2020	1	Not significant
52838	Túquerres	61.43	32.5	2020	1	Not significant
86219	Colón	89.43	22.6	2020	1	Not significant
52480	Nariño	67.75	40.8	2020	1	Not significant
52036	Ancuya	11.23	22.2	2020	1	Not significant
86749	Sibundoy	94.72	23	2020	1	Not significant
18860	Valparaíso	56.51	50	2020	2	High-High
52001	Pasto	168.38	16.3	2020	1	Not significant
18460	Milán	40.02	64.6	2020	1	Not significant
18029	Albania	106.5	38.8	2020	1	Not significant
52683	Sandoná	62.04	28.9	2020	1	Not significant
52435	Mallama	76.2	39	2020	1	Not significant
52381	La Florida	48.74	59	2020	1	Not significant
52110	Buesaco	28.68	39.2	2020	1	Not significant
86001	Mocoa	99.74	24.8	2020	1	Not significant
52612	Ricaurte	44.66	71.9	2020	1	Not significant
52411	Linares	48.34	32.9	2020	1	Not significant
52019	Albán	20.39	44.2	2020	1	Not significant
52258	El Tablón	20.44	50.4	2020	1	Not significant
52240	Chachagüí	70.49	32.2	2020	1	Not significant
52051	Arboleda	34.31	54.3	2020	1	Not significant
52260	El Tambo	48.15	31.9	2020	1	Not significant
18150	Cartagena Del Chairá	66.4	63.3	2020	2	High-High
52685	San Bernardo	32.01	59.4	2020	1	Not significant
18479	Morelia	158.06	42.4	2020	1	Not significant
18610	San José Del Fragua	45.17	48.7	2020	1	Not significant
19533	Piamonte	54.01	44	2020	2	High-High
52694	San Pedro De Cartago	28.67	54.6	2020	1	Not significant
52678	Samaniego	47.35	47.7	2020	1	Not significant
52083	Belén	46.34	34.1	2020	1	Not significant
52378	La Cruz	57.69	27.8	2020	1	Not significant
52385	La Llanada	61.1	33.6	2020	1	Not significant
52687	San Lorenzo	5.3	55.3	2020	1	Not significant
52203	Colón	69.29	42.4	2020	1	Not significant
52786	Taminango	33.06	36.1	2020	1	Not significant
52399	La Unión	85.97	48.6	2020	1	Not significant
52693	San Pablo	38.53	41.1	2020	1	Not significant
19290	Florencia	37.63	36.3	2020	1	Not significant
18094	Belén De Los Andaquíes	44.56	50	2020	1	Not significant
18410	Montañita	46.37	56.2	2020	4	Low-High
41530	Palestina	34.48	51	2020	1	Not significant
52079	Barbacoas	29.78	76.1	2020	4	Low-High
41006	Acevedo	66.05	51	2020	1	Not significant
19701	Santa Rosa	36.59	66.1	2020	1	Not significant
52418	Los Andes	20.77	44.9	2020	4	Low-High
52233	Cumbitara	16.53	39.4	2020	4	Low-High
19450	Mercaderes	29.56	46.6	2020	1	Not significant
19022	Almaguer	15.9	62.9	2020	4	Low-High
52256	El Rosario	23.87	52.1	2020	1	Not significant
41770	Suaza	48.45	41.6	2020	1	Not significant
41551	Pitalito	138.67	33.7	2020	1	Not significant
41807	Timaná	66.54	40.8	2020	1	Not significant
41319	Guadalupe	59.34	43.2	2020	1	Not significant
19100	Bolívar	13.01	51.1	2020	1	Not significant
52427	Magüí	15.72	85.3	2020	4	Low-High
52405	Leiva	80.52	55.3	2020	2	High-High
41503	Oporapa	49.69	58.5	2020	1	Not significant
19785	Sucre	10.32	75.5	2020	4	Low-High
19397	La Vega	3.97	56.7	2020	4	Low-High
41026	Altamira	45.45	30.4	2020	1	Not significant
41668	San Agustín	75.97	36.3	2020	1	Not significant
18001	Florencia	244.67	29.6	2020	1	Not significant
19075	Balboa	9.22	47.1	2020	4	Low-High
41791	Tarqui	44.27	47.1	2020	1	Not significant
52621	Roberto Payán	15.45	81	2020	4	Low-High
19392	La Sierra	36.52	53.6	2020	1	Not significant
41660	Saladoblanco	27.7	57.8	2020	1	Not significant
41359	Isnos	107.05	43.1	2020	1	Not significant
41378	La Argentina	29.95	44	2020	1	Not significant
52520	Francisco Pizarro	13.75	69.5	2020	4	Low-High
18256	El Paujil	53.79	45.5	2020	1	Not significant
41298	Garzón	98.75	32	2020	1	Not significant
19622	Rosas	17	43.2	2020	1	Not significant
18247	El Doncello	81.16	44.3	2020	1	Not significant
19532	Patía	29.11	44.1	2020	4	Low-High
41548	Pital	7.01	43.9	2020	1	Not significant
41013	Agrado	33.02	50	2020	1	Not significant
19585	Puracé	28.04	39.5	2020	1	Not significant
95025	El Retorno	32.87	51.5	2020	1	Not significant
19807	Timbío	46.61	35.7	2020	1	Not significant
41518	Paicol	29.36	39.1	2020	1	Not significant
41396	La Plata	58.51	42.5	2020	1	Not significant
19050	Argelia	37.12	50.1	2020	4	Low-High
41306	Gigante	47.32	36.9	2020	1	Not significant
19001	Popayán	80.43	18.4	2020	1	Not significant
19824	Totoró	27.49	55.1	2020	1	Not significant
18592	Puerto Rico	59.16	54.3	2020	1	Not significant
52473	Mosquera	24.42	70.2	2020	4	Low-High
41797	Tesalia	27.11	36.1	2020	1	Not significant
52490	Olaya Herrera	15.5	75.9	2020	4	Low-High
52696	Santa Bárbara	7.26	75.1	2020	4	Low-High
41349	Hobo	66.56	38.8	2020	1	Not significant
19355	Inzá	6.71	59	2020	1	Not significant
41483	Nátaga	44.81	46.9	2020	1	Not significant
52250	El Charco	17.56	75.9	2020	4	Low-High
41020	Algeciras	64.69	45.2	2020	1	Not significant
19318	Guapi	24.73	68.9	2020	4	Low-High
19130	Cajibío	27.82	56.9	2020	1	Not significant
41885	Yaguará	37.83	23.8	2020	1	Not significant
41132	Campoalegre	87.54	31.1	2020	1	Not significant
19743	Silvia	31.05	43.8	2020	1	Not significant
19256	El Tambo	32.53	46	2020	4	Low-High
19548	Piendamó Tunia	45.13	30.7	2020	1	Not significant
41615	Rivera	67.45	27.4	2020	1	Not significant
19137	Caldono	9.67	56	2020	1	Not significant
95001	San José Del Guaviare	56.84	42.1	2020	2	High-High
19809	Timbiquí	3.71	72.4	2020	4	Low-High
18753	San Vicente Del Caguán	79.95	56.3	2020	1	Not significant
19473	Morales	2.49	48.7	2020	1	Not significant
41801	Teruel	60.23	39.9	2020	1	Not significant
19364	Jambaló	16.23	46.5	2020	1	Not significant
50450	Puerto Concordia	23.09	53	2020	1	Not significant
41676	Santa María	27.94	51.5	2020	1	Not significant
19517	Páez	10.53	56.3	2020	1	Not significant
19780	Suárez	18.32	44.1	2020	4	Low-High
50590	Puerto Rico	15.08	47.1	2020	1	Not significant
19821	Toribío	11.09	45.1	2020	1	Not significant
41524	Palermo	40.44	32.6	2020	1	Not significant
19698	Santander De Quilichao	42.33	23.8	2020	1	Not significant
41799	Tello	82.42	44.5	2020	1	Not significant
50711	Vistahermosa	21.83	48.5	2020	1	Not significant
19142	Caloto	16.38	37.4	2020	3	Low-Low
19300	Guachené	15.06	20.2	2020	1	Not significant
19212	Corinto	42.34	33.7	2020	1	Not significant
19110	Buenos Aires	18.01	42.5	2020	1	Not significant
19513	Padilla	19.64	22	2020	3	Low-Low
19418	López	5.23	81.2	2020	1	Not significant
19845	Villa Rica	51.67	22.7	2020	3	Low-Low
41001	Neiva	205.83	17.6	2020	1	Not significant
19455	Miranda	46.42	21.6	2020	1	Not significant
41078	Baraya	34.97	49.4	2020	1	Not significant
73555	Planadas	11.27	55.4	2020	1	Not significant
19573	Puerto Tejada	42.12	16.6	2020	3	Low-Low
76364	Jamundí	47.38	14.9	2020	3	Low-Low
76275	Florida	105.03	18.9	2020	1	Not significant
41016	Aipe	65.86	35.4	2020	1	Not significant
41872	Villavieja	39.85	37.9	2020	1	Not significant
76130	Candelaria	68.63	15.5	2020	5	High-Low
76563	Pradera	82.11	24.8	2020	5	High-Low
50577	Puerto Lleras	18.49	43.5	2020	1	Not significant
50683	San Juan De Arama	10.59	37.9	2020	1	Not significant
50287	Fuente De Oro	71.28	32	2020	1	Not significant
76001	Cali	135.35	11.9	2020	5	High-Low
50330	Mesetas	25.85	45.1	2020	1	Not significant
50313	Granada	82.25	29.6	2020	1	Not significant
73067	Ataco	45.72	64	2020	1	Not significant
73483	Natagaima	108.01	42.1	2020	1	Not significant
76892	Yumbo	94.05	15.6	2020	5	High-Low
76520	Palmira	89.96	11.5	2020	5	High-Low
94343	Barrancominas	10.05	86.5	2020	4	Low-High
50251	El Castillo	36.57	42.2	2020	1	Not significant
50270	El Dorado	24.58	28.9	2020	1	Not significant
76248	El Cerrito	90.65	15.2	2020	5	High-Low
73616	Rioblanco	30.39	60.5	2020	3	Low-Low
50370	Uribe	10.44	60.4	2020	1	Not significant
50400	Lejanías	16.87	39.9	2020	1	Not significant
50689	San Martín	64.35	25.5	2020	1	Not significant
73563	Prado	11.58	36.6	2020	1	Not significant
76869	Vijes	76.64	19	2020	5	High-Low
76306	Ginebra	37.3	14.7	2020	3	Low-Low
73236	Dolores	35.31	32.8	2020	1	Not significant
76318	Guacarí	63.67	16	2020	5	High-Low
76377	La Cumbre	47.29	25.3	2020	3	Low-Low
76606	Restrepo	68.62	20.7	2020	5	High-Low
76233	Dagua	63	28.4	2020	5	High-Low
73217	Coyaima	133.83	62.1	2020	1	Not significant
50150	Castilla La Nueva	6.68	23.1	2020	3	Low-Low
50680	San Carlos De Guaroa	31.14	31.9	2020	3	Low-Low
76111	Buga	98.3	12.3	2020	5	High-Low
73671	Saldaña	115.99	36.3	2020	1	Not significant
73585	Purificación	96.88	32.6	2020	1	Not significant
50223	Cubarral	54.84	21.8	2020	1	Not significant
73168	Chaparral	64.51	39.7	2020	1	Not significant
76670	San Pedro	39.67	18	2020	3	Low-Low
94001	Inírida	61.72	67.2	2020	2	High-High
76890	Yotoco	42.99	20.8	2020	3	Low-Low
76126	Calima	31.82	25.7	2020	3	Low-Low
50318	Guamal	47.69	22.6	2020	3	Low-Low
73504	Ortega	37.59	51.3	2020	1	Not significant
73675	San Antonio	7.58	53.7	2020	1	Not significant
73226	Cunday	22.9	40.8	2020	1	Not significant
76834	Tuluá	100.13	13.7	2020	5	High-Low
50006	Acacías	68.81	19.2	2020	5	High-Low
76616	Riofrío	63.3	23.2	2020	5	High-Low
76036	Andalucía	48.28	15.3	2020	3	Low-Low
25649	San Bernardo	11.16	34.8	2020	3	Low-Low
76109	Buenaventura	65.43	41	2020	1	Not significant
73148	Carmen De Apicalá	65.29	20.7	2020	1	Not significant
73268	Espinal	148.06	19.2	2020	1	Not significant
73319	Guamo	76.67	32.2	2020	1	Not significant
73770	Suárez	180.65	34.3	2020	5	High-Low
73352	Icononzo	24.48	33.7	2020	3	Low-Low
73449	Melgar	109.65	19.7	2020	5	High-Low
73854	Valle De San Juan	18.42	40.4	2020	1	Not significant
50001	Villavicencio	105.89	15.9	2020	5	High-Low
25053	Arbeláez	61.74	20	2020	5	High-Low
73275	Flandes	125.95	17.4	2020	5	High-Low
76828	Trujillo	25.59	34.9	2020	3	Low-Low
63302	Génova	13.11	33.1	2020	1	Not significant
76113	Bugalagrande	23.66	25.8	2020	3	Low-Low
73678	San Luis	37.18	39.4	2020	1	Not significant
73624	Rovira	54.48	47	2020	1	Not significant
25335	Guayabetal	29.9	29.6	2020	1	Not significant
25281	Fosca	48.88	45.2	2020	1	Not significant
50226	Cumaral	46.26	22.7	2020	1	Not significant
25488	Nilo	25.72	22.1	2020	3	Low-Low
25612	Ricaurte	64.41	17.5	2020	5	High-Low
63548	Pijao	131.11	28.8	2020	1	Not significant
25805	Tibacuy	43.43	27.4	2020	3	Low-Low
25535	Pasca	20.64	30.6	2020	3	Low-Low
25594	Quetame	74.47	37.7	2020	1	Not significant
76736	Sevilla	53.4	27.4	2020	5	High-Low
25001	Agua De Dios	40.01	17.9	2020	3	Low-Low
76122	Caicedonia	61.47	24.6	2020	5	High-Low
25290	Fusagasugá	109.85	12.2	2020	5	High-Low
25307	Girardot	174.5	13.4	2020	5	High-Low
63212	Córdoba	51.9	30.7	2020	1	Not significant
50573	Puerto López	85.39	32.7	2020	5	High-Low
25151	Cáqueza	104.24	21.7	2020	1	Not significant
50606	Restrepo	73.62	15.3	2020	1	Not significant
76895	Zarzal	98.35	17.2	2020	5	High-Low
50124	Cabuyaro	15.88	32.2	2020	1	Not significant
63401	La Tebaida	93.09	27.4	2020	5	High-Low
25743	Silvania	51.72	23.5	2020	3	Low-Low
76100	Bolívar	12.29	29.7	2020	3	Low-Low
25178	Chipaque	138.92	31.1	2020	5	High-Low
76622	Roldanillo	74.91	16.5	2020	5	High-Low
25878	Viotá	42.74	36.3	2020	3	Low-Low
25740	Sibaté	113.25	13.5	2020	5	High-Low
25312	Granada	52.44	19.9	2020	5	High-Low
25841	Ubaque	28.05	34.1	2020	3	Low-Low
63130	Calarcá	139.41	19.9	2020	5	High-Low
76403	La Victoria	72.77	22.9	2020	5	High-Low
73124	Cajamarca	58.14	36.2	2020	5	High-Low
63470	Montenegro	93.1	25.8	2020	5	High-Low
63001	Armenia	172.83	14.4	2020	5	High-Low
76400	La Unión	60.92	22.5	2020	5	High-Low
25815	Tocaima	47.67	24.4	2020	3	Low-Low
25245	El Colegio	46.64	18.3	2020	3	Low-Low
25599	Apulo	68.49	28.4	2020	1	Not significant
73547	Piedras	58.02	27.2	2020	1	Not significant
25754	Soacha	74.1	14.1	2020	5	High-Low
25754	Soacha	74.1	14.1	2020	5	High-Low
25754	Soacha	74.1	14.1	2020	5	High-Low
25035	Anapoima	25.54	22.6	2020	3	Low-Low
25181	Choachí	59.97	22.5	2020	5	High-Low
25645	San Antonio Del Tequendama	47.38	21.8	2020	3	Low-Low
76250	El Dovio	33.07	37.2	2020	3	Low-Low
63594	Quimbaya	92.47	22	2020	5	High-Low
76497	Obando	135.8	31.2	2020	5	High-Low
25438	Medina	11.9	38.5	2020	1	Not significant
63190	Circasia	82.91	17.3	2020	5	High-Low
25279	Fómeque	7.81	27.4	2020	1	Not significant
25797	Tena	29.21	18.5	2020	3	Low-Low
73001	Ibagué	179.14	14.8	2020	1	Not significant
73026	Alvarado	55.42	38.8	2020	1	Not significant
76863	Versalles	13.54	30.6	2020	1	Not significant
25386	La Mesa	82.13	18.3	2020	5	High-Low
85440	Villanueva	50.74	24.6	2020	1	Not significant
63690	Salento	62.81	19.7	2020	5	High-Low
73043	Anzoátegui	19.26	55.8	2020	1	Not significant
76020	Alcalá	89.44	31.9	2020	5	High-Low
63272	Filandia	72.8	18.1	2020	5	High-Low
25473	Mosquera	70.2	9.6	2020	5	High-Low
25530	Paratebueno	22.31	37.4	2020	1	Not significant
76823	Toro	53.92	32.1	2020	5	High-Low
76845	Ulloa	52.88	24.2	2020	5	High-Low
25099	Bojacá	74.41	16.8	2020	5	High-Low
25123	Cachipay	46.94	20.6	2020	3	Low-Low
76054	Argelia	36.46	36.2	2020	1	Not significant
25286	Funza	72.96	7.8	2020	5	High-Low
25293	Gachalá	21.55	51.5	2020	1	Not significant
25293	Gachalá	21.55	51.5	2020	1	Not significant
76147	Cartago	94.07	16.6	2020	5	High-Low
73861	Venadillo	92.22	36.3	2020	1	Not significant
25377	La Calera	43.44	9.8	2020	3	Low-Low
11001	Bogotá, D.C.	144.66	9	2020	5	High-Low
25372	Junín	32.69	57.8	2020	1	Not significant
76246	El Cairo	28.76	35.8	2020	1	Not significant
25040	Anolaima	95.08	22.7	2020	5	High-Low
25214	Cota	53.46	9	2020	5	High-Low
25430	Madrid	52.3	10.4	2020	5	High-Low
25839	Ubalá	49.5	47	2020	1	Not significant
66170	Dosquebradas	78.58	13.7	2020	5	High-Low
76041	Ansermanuevo	38.96	31.3	2020	3	Low-Low
25269	Facatativá	50.84	10.5	2020	3	Low-Low
50568	Puerto Gaitán	32.21	51.8	2020	1	Not significant
25799	Tenjo	29.52	10.4	2020	3	Low-Low
66001	Pereira	128.7	15.1	2020	5	High-Low
25175	Chía	79.25	6.7	2020	5	High-Low
25322	Guasca	18.24	15.5	2020	3	Low-Low
15236	Chivor	39.23	45.8	2020	1	Not significant
66400	La Virginia	141.16	19	2020	1	Not significant
25095	Bituima	76.51	29.3	2020	5	High-Low
25260	El Rosal	42.64	12.8	2020	3	Low-Low
73030	Ambalema	59.24	32.9	2020	1	Not significant
25019	Albán	43.69	25.8	2020	3	Low-Low
25297	Gachetá	56.48	43.2	2020	1	Not significant
25867	Vianí	21.49	31.6	2020	1	Not significant
73408	Lérida	91.28	28.1	2020	1	Not significant
25758	Sopó	75.01	8	2020	5	High-Low
25662	San Juan De Rioseco	11.57	35.6	2020	1	Not significant
66682	Santa Rosa De Cabal	74.52	21.2	2020	5	High-Low
25126	Cajicá	69.28	6.8	2020	5	High-Low
25126	Cajicá	69.28	6.8	2020	5	High-Low
66075	Balboa	46.32	31.6	2020	1	Not significant
15667	San Luis De Gaceno	35.48	31.4	2020	1	Not significant
73411	Líbano	77.61	33.4	2020	1	Not significant
25785	Tabio	38.42	9.6	2020	3	Low-Low
25168	Chaguaní	22.55	58.7	2020	1	Not significant
25718	Sasaima	34.88	22.9	2020	3	Low-Low
25817	Tocancipá	46.45	10.1	2020	3	Low-Low
27491	Nóvita	31.22	60.1	2020	4	Low-High
25658	San Francisco	34.53	20.2	2020	3	Low-Low
25295	Gachancipá	32.59	11.1	2020	3	Low-Low
66440	Marsella	40.95	33.3	2020	3	Low-Low
66383	La Celia	39.49	37.5	2020	1	Not significant
76243	El Águila	11.04	43.5	2020	1	Not significant
17873	Villamaria	65.76	17	2020	5	High-Low
85162	Monterrey	49.2	27.5	2020	1	Not significant
73870	Villahermosa	20.99	51.3	2020	1	Not significant
85139	Maní	17.16	30.3	2020	1	Not significant
25875	Villeta	20.78	18.7	2020	3	Low-Low
25769	Subachoque	42.78	12.6	2020	3	Low-Low
17088	Belalcázar	18.59	41.2	2020	1	Not significant
25402	La Vega	38.27	22.1	2020	3	Low-Low
17174	Chinchiná	114.55	21.8	2020	5	High-Low
25736	Sesquilé	24.34	17.7	2020	3	Low-Low
25777	Supatá	36.13	28.2	2020	3	Low-Low
73152	Casabianca	15.66	43.8	2020	1	Not significant
17665	San José	41.2	39.9	2020	1	Not significant
27450	Medio San Juan	18.15	69.7	2020	4	Low-High
17877	Viterbo	108.1	26	2020	1	Not significant
66687	Santuario	7.82	39.9	2020	1	Not significant
17524	Palestina	69.81	30.1	2020	5	High-Low
73520	Palocabildo	30.98	45.5	2020	1	Not significant
73055	Armero	22.84	27.3	2020	1	Not significant
25426	Machetá	46.61	38.2	2020	1	Not significant
25592	Quebradanegra	40	32.1	2020	1	Not significant
25899	Zipaquirá	109.5	10.3	2020	5	High-Low
25486	Nemocón	35.2	14.2	2020	3	Low-Low
15299	Garagoa	32.32	20.3	2020	1	Not significant
17001	Manizales	84.59	13.9	2020	5	High-Low
73270	Falan	12.78	39.3	2020	1	Not significant
25200	Cogua	147.21	12.6	2020	5	High-Low
17616	Risaralda	27.13	39.4	2020	1	Not significant
85410	Tauramena	36.12	27.2	2020	1	Not significant
25862	Vergara	13.87	50	2020	1	Not significant
15511	Pachavita	39.81	37.5	2020	1	Not significant
27205	Condoto	15.3	53.2	2020	4	Low-High
85230	Orocué	30.61	45.8	2020	1	Not significant
25772	Suesca	70.86	14	2020	5	High-Low
15455	Miraflores	43.93	21.1	2020	1	Not significant
25183	Chocontá	31.72	27.5	2020	3	Low-Low
66045	Apía	47.81	33.6	2020	1	Not significant
25793	Tausa	34.77	24.3	2020	3	Low-Low
25851	Útica	44.34	35.5	2020	1	Not significant
27580	Rio Iró	18	75.1	2020	4	Low-High
66088	Belén De Umbría	39.88	35.6	2020	1	Not significant
17486	Neira	61.07	31.3	2020	1	Not significant
17042	Anserma	100.54	32.5	2020	1	Not significant
17042	Anserma	100.54	32.5	2020	1	Not significant
25781	Sutatausa	47.47	21.3	2020	3	Low-Low
27361	Istmina	18.88	55.1	2020	4	Low-High
73283	Fresno	69.68	33.6	2020	1	Not significant
25513	Pacho	38.42	27.7	2020	3	Low-Low
25224	Cucunubá	49.09	25	2020	3	Low-Low
15842	Úmbita	12.93	49.4	2020	1	Not significant
17433	Manzanares	10.9	37.5	2020	1	Not significant
73443	Mariquita	126.84	27.1	2020	1	Not significant
73349	Honda	192.72	25.8	2020	1	Not significant
17444	Marquetalia	96.7	40.7	2020	1	Not significant
17050	Aranzazu	37.44	32.1	2020	1	Not significant
25873	Villapinzón	38.08	31.4	2020	1	Not significant
15804	Tibaná	10.74	47	2020	1	Not significant
85010	Aguazul	59.64	27	2020	1	Not significant
15897	Zetaquirá	63.28	50.7	2020	1	Not significant
25843	Ubaté	82.5	14.2	2020	5	High-Low
25407	Lenguazaque	37.14	29.1	2020	3	Low-Low
17446	Marulanda	37.57	34.6	2020	1	Not significant
17272	Filadelfia	8.66	36.2	2020	1	Not significant
85279	Recetor	63.29	39.3	2020	1	Not significant
66318	Guática	24.34	36.5	2020	1	Not significant
27430	Medio Baudó	12.69	80.2	2020	4	Low-High
66594	Quinchía	43.34	41.4	2020	1	Not significant
15494	Nuevo Colón	18.94	46.2	2020	1	Not significant
27810	Unión Panamericana	71.29	57.4	2020	1	Not significant
27787	Tadó	42.63	59.9	2020	4	Low-High
25823	Topaipí	68.97	47.1	2020	1	Not significant
15367	Jenesano	40.32	38.8	2020	1	Not significant
25394	La Palma	10	39.4	2020	1	Not significant
25320	Guaduas	79.27	27.2	2020	1	Not significant
15189	Ciénega	42.01	40.5	2020	1	Not significant
15599	Ramiriquí	58.83	31.4	2020	1	Not significant
66572	Pueblo Rico	6.04	70.5	2020	4	Low-High
25317	Guachetá	35.2	25.7	2020	3	Low-Low
15861	Ventaquemada	24.58	25.7	2020	3	Low-Low
25154	Carmen De Carupa	99.64	31.2	2020	5	High-Low
17653	Salamina	25.37	28.7	2020	1	Not significant
25288	Fúquene	57.61	23.6	2020	5	High-Low
15518	Pajarito	40.8	27.8	2020	1	Not significant
27135	El Cantón Del San Pablo	31.23	60.2	2020	4	Low-High
15212	Coper	54.05	38.8	2020	1	Not significant
17442	Marmato	33.08	37.6	2020	1	Not significant
15764	Soracá	65.06	38.5	2020	1	Not significant
17777	Supia	64.8	31.3	2020	1	Not significant
17541	Pensilvania	29.91	37.3	2020	1	Not significant
17541	Pensilvania	29.91	37.3	2020	1	Not significant
85325	San Luis De Palenque	46.59	37	2020	1	Not significant
15109	Buenavista	66.58	44.9	2020	1	Not significant
15740	Siachoque	57.9	45.1	2020	1	Not significant
25148	Caparrapí	7.55	41.2	2020	1	Not significant
15646	Samacá	73.79	21.5	2020	1	Not significant
15224	Cucaita	25.99	25.9	2020	1	Not significant
17614	Riosucio	60.99	29.3	2020	1	Not significant
85001	Yopal	69.39	22.9	2020	1	Not significant
25745	Simijaca	50.63	22.4	2020	1	Not significant
85430	Trinidad	7.12	38.7	2020	1	Not significant
66456	Mistrató	23.06	65.3	2020	1	Not significant
99773	Cumaribo	1.26	91.4	2020	4	Low-High
27077	Bajo Baudó	3.18	80.4	2020	4	Low-High
15001	Tunja	72.54	11.4	2020	1	Not significant
17513	Pácora	45.14	33.3	2020	1	Not significant
15822	Tota	18.76	47.9	2020	1	Not significant
17867	Victoria	29.12	34.9	2020	1	Not significant
15480	Muzo	79.86	40.7	2020	2	High-High
15762	Sora	32.23	55.3	2020	1	Not significant
15580	Quípama	39.67	64.6	2020	1	Not significant
15047	Aquitania	31.62	33.5	2020	1	Not significant
15542	Pesca	43.14	39.3	2020	1	Not significant
15442	Maripí	34.14	67	2020	1	Not significant
15814	Toca	11.07	30.2	2020	1	Not significant
15476	Motavita	69.37	49.8	2020	1	Not significant
27073	Bagadó	17.8	81	2020	4	Low-High
15776	Sutamarchán	47.59	31.1	2020	1	Not significant
27600	Rio Quito	70.27	66.8	2020	2	High-High
27050	Atrato (Yuto)	31.46	61.5	2020	4	Low-High
15176	Chiquinquirá	91.16	17.3	2020	1	Not significant
15232	Chíquiza	83.32	51.3	2020	1	Not significant
15272	Firavitoba	43.61	21.7	2020	3	Low-Low
15407	Villa De Leiva	83.16	15.2	2020	1	Not significant
85225	Nunchía	21.57	56.4	2020	1	Not significant
15106	Briceño	44.54	48.5	2020	1	Not significant
15837	Tuta	35.12	32.8	2020	1	Not significant
17013	Aguadas	30.28	30	2020	1	Not significant
17662	Samaná	9.56	39.9	2020	1	Not significant
17495	Norcasia	65.95	41.4	2020	1	Not significant
27413	Lloró	9.98	74.4	2020	4	Low-High
15466	Monguí	161.33	28.8	2020	1	Not significant
15681	San Pablo De Borbur	14.71	53.7	2020	1	Not significant
15759	Sogamoso	128.17	10.4	2020	5	High-Low
17380	La Dorada	124.92	26.8	2020	1	Not significant
15632	Saboyá	21.42	41.8	2020	1	Not significant
15464	Mongua	63.32	50.7	2020	1	Not significant
25572	Puerto Salgar	48.15	31	2020	1	Not significant
15696	Santa Sofía	30.62	31.4	2020	1	Not significant
15820	Tópaga	26.98	28.7	2020	1	Not significant
15204	Cómbita	59.63	36.1	2020	1	Not significant
15491	Nobsa	36.22	10.5	2020	3	Low-Low
15806	Tibasosa	29.77	14.3	2020	3	Low-Low
15531	Pauna	13.62	47.4	2020	1	Not significant
25885	Yacopí	15.46	55.5	2020	1	Not significant
85263	Pore	40.88	45.2	2020	1	Not significant
15051	Arcabuco	33.1	24.8	2020	1	Not significant
15296	Gámeza	20.15	43.7	2020	1	Not significant
15296	Gámeza	20.15	43.7	2020	1	Not significant
15507	Otanche	60.55	44.7	2020	1	Not significant
68572	Puente Nacional	19.87	26.4	2020	1	Not significant
15469	Moniquirá	111.58	27.1	2020	1	Not significant
15816	Togüí	44.91	50	2020	1	Not significant
15790	Tasco	49.93	31.4	2020	1	Not significant
68077	Barbosa	46.78	21.6	2020	1	Not significant
68324	Guavatá	23.07	40.4	2020	1	Not significant
15516	Paipa	63.18	16.2	2020	5	High-Low
15162	Cerinza	52.69	29.4	2020	1	Not significant
15693	Santa Rosa De Viterbo	14.79	19	2020	3	Low-Low
27495	Nuquí	11.74	72.9	2020	4	Low-High
15238	Duitama	88.89	10.5	2020	5	High-Low
27245	El Carmen	34.86	54	2020	4	Low-High
15664	San José De Pare	78.03	50.8	2020	1	Not significant
15757	Socha	24.47	20.8	2020	1	Not significant
27025	Alto Baudó	17.21	90.6	2020	4	Low-High
85400	Támara	14.59	55	2020	4	Low-High
68327	Güepsa	57.25	29.6	2020	1	Not significant
68327	Güepsa	57.25	29.6	2020	1	Not significant
68298	Gámbita	24.41	51.1	2020	3	Low-Low
15087	Belén	26.03	25.2	2020	1	Not significant
15686	Santana	51.25	40.5	2020	1	Not significant
68179	Chipatá	38.46	42.8	2020	1	Not significant
85250	Paz De Ariporo	44.46	37.8	2020	1	Not significant
68770	Suaita	29.02	37.8	2020	1	Not significant
99524	La Primavera	19.15	63.2	2020	4	Low-High
15572	Puerto Boyacá	94.91	33.6	2020	1	Not significant
68101	Bolívar	17.29	45.5	2020	1	Not significant
15183	Chita	36.84	69.1	2020	1	Not significant
85125	Hato Corozal	15.46	56.1	2020	1	Not significant
99001	Puerto Carreño	70.29	55.7	2020	2	High-High
68500	Oiba	18.33	31.8	2020	1	Not significant
27001	Quibdó	71.87	44.4	2020	2	High-High
68217	Coromoro	19.47	53.6	2020	1	Not significant
68397	La Paz	19.72	36.1	2020	1	Not significant
68167	Charalá	48.08	26.9	2020	1	Not significant
68524	Palmas Del Socorro	38.65	27.3	2020	1	Not significant
15244	El Cocuy	23.32	49.4	2020	1	Not significant
15097	Boavita	19.19	48.1	2020	1	Not significant
15810	Tipacoque	29.44	41.6	2020	1	Not significant
68855	Valle De San José	32.09	36.6	2020	3	Low-Low
15522	Panqueba	57.05	42.7	2020	1	Not significant
68533	Páramo	20.9	31.5	2020	3	Low-Low
68533	Páramo	20.9	31.5	2020	3	Low-Low
68720	Santa Helena Del Opón	57.47	47.9	2020	1	Not significant
68755	Socorro	67.44	15.1	2020	5	High-Low
68755	Socorro	67.44	15.1	2020	5	High-Low
68502	Onzaga	23.68	55.1	2020	1	Not significant
68861	Vélez	15.79	32.3	2020	1	Not significant
68549	Pinchote	18.8	23.8	2020	3	Low-Low
68385	Landázuri	28.62	49.1	2020	1	Not significant
68385	Landázuri	28.62	49.1	2020	1	Not significant
68682	San Joaquín	44.76	41.4	2020	1	Not significant
15218	Covarachía	70.45	55.6	2020	1	Not significant
68147	Capitanejo	17.88	35.7	2020	1	Not significant
81591	Puerto Rondón	20.7	45	2020	1	Not significant
68121	Cabrera	50.56	34	2020	3	Low-Low
68344	Hato	42.23	46.9	2020	1	Not significant
68679	San Gil	113.22	13.7	2020	5	High-Low
68679	San Gil	113.22	13.7	2020	5	High-Low
81220	Cravo Norte	47.11	48.8	2020	1	Not significant
68229	Curití	46.2	35.7	2020	3	Low-Low
68684	San José De Miranda	22.73	47.6	2020	1	Not significant
81794	Tame	18.24	41.9	2020	1	Not significant
68152	Carcasí	91.45	60.8	2020	1	Not significant
68872	Villanueva	23.98	27.5	2020	3	Low-Low
68872	Villanueva	23.98	27.5	2020	3	Low-Low
68190	Cimitarra	78.57	36	2020	1	Not significant
68432	Málaga	103.41	19.3	2020	1	Not significant
68432	Málaga	103.41	19.3	2020	1	Not significant
68051	Aratoca	23.63	40.6	2020	1	Not significant
27075	Bahía Solano	65.65	46.6	2020	2	High-High
68235	El Carmen	18.4	58.9	2020	1	Not significant
15180	Chiscas	49.43	60.1	2020	1	Not significant
81300	Fortul	36.66	48.3	2020	1	Not significant
27099	Bojayá	15.74	77.1	2020	4	Low-High
68573	Puerto Parra	25.74	36.1	2020	1	Not significant
68207	Concepción	34.03	36.2	2020	1	Not significant
68418	Los Santos	40.49	44.6	2020	3	Low-Low
68745	Simacota	9.61	44.5	2020	1	Not significant
68669	San Andrés	22.49	42.4	2020	1	Not significant
68895	Zapatoca	30.86	26.9	2020	3	Low-Low
68162	Cerrito	28.93	41.9	2020	1	Not significant
15223	Cubará	9.29	69.7	2020	1	Not significant
81065	Arauquita	26.28	49.2	2020	1	Not significant
81736	Saravena	76.07	39.4	2020	1	Not significant
68318	Guaca	32.87	60.3	2020	1	Not significant
81001	Arauca	73.83	38.6	2020	1	Not significant
68547	Piedecuesta	110.2	16.2	2020	5	High-Low
68547	Piedecuesta	110.2	16.2	2020	5	High-Low
68276	Floridablanca	148.01	11	2020	5	High-Low
68276	Floridablanca	148.01	11	2020	5	High-Low
68276	Floridablanca	148.01	11	2020	5	High-Low
68689	San Vicente De Chucurí	43.06	34.9	2020	1	Not significant
68689	San Vicente De Chucurí	43.06	34.9	2020	1	Not significant
68092	Betulia	16.44	43.9	2020	3	Low-Low
68307	Girón	121.02	16.5	2020	5	High-Low
68307	Girón	121.02	16.5	2020	5	High-Low
68081	Barrancabermeja	177.96	26.4	2020	1	Not significant
68081	Barrancabermeja	177.96	26.4	2020	1	Not significant
68081	Barrancabermeja	177.96	26.4	2020	1	Not significant
68820	Tona	26.68	45.8	2020	3	Low-Low
54174	Chitagá	39.86	54.8	2020	1	Not significant
68001	Bucaramanga	191.64	14.2	2020	5	High-Low
68001	Bucaramanga	191.64	14.2	2020	5	High-Low
54743	Silos	44.75	46.6	2020	1	Not significant
27150	Carmen Del Darién	4.93	77.8	2020	4	Low-High
54480	Mutiscua	21.96	42.2	2020	1	Not significant
68867	Vetas	88.97	31.9	2020	1	Not significant
68132	California	45.64	21.2	2020	1	Not significant
54377	Labateca	44.18	41.3	2020	1	Not significant
68406	Lebrija	52.25	27	2020	5	High-Low
68406	Lebrija	52.25	27	2020	5	High-Low
13160	Cantagallo	23	50.6	2020	1	Not significant
68444	Matanza	19.47	38.2	2020	1	Not significant
54518	Pamplona	146.39	20.5	2020	1	Not significant
54820	Toledo	17.95	50.1	2020	1	Not significant
54347	Herrán	27.15	52.4	2020	1	Not significant
54520	Pamplonita	85.24	41.7	2020	1	Not significant
68780	Suratá	24.76	44.2	2020	1	Not significant
68255	El Playón	79.22	45.7	2020	1	Not significant
54223	Cucutilla	34.2	71.1	2020	1	Not significant
54599	Ragonvalia	31.34	41.4	2020	1	Not significant
68655	Sabana De Torres	73.69	36.6	2020	5	High-Low
68655	Sabana De Torres	73.69	36.6	2020	5	High-Low
54172	Chinácota	85.39	30.3	2020	1	Not significant
13670	San Pablo	24.57	54	2020	1	Not significant
54051	Arboledas	9.62	53.5	2020	1	Not significant
68615	Rionegro	52.55	37.8	2020	1	Not significant
54099	Bochalema	45.26	36.3	2020	1	Not significant
54385	La Esperanza	16.11	57.1	2020	1	Not significant
54128	Cáchira	25.33	56.4	2020	4	Low-High
54405	Los Patios	190.68	21.4	2020	1	Not significant
54874	Villa Del Rosario	200.56	24.6	2020	1	Not significant
54660	Salazar	27.2	48.8	2020	4	Low-High
54673	San Cayetano	91.96	37.6	2020	1	Not significant
23682	San José De Uré	35.73	61.3	2020	4	Low-High
27615	Riosucio	8.67	70.9	2020	4	Low-High
54680	Santiago	27.31	48.1	2020	1	Not significant
20710	San Alberto	91.94	31.9	2020	1	Not significant
54418	Lourdes	70.19	45.3	2020	1	Not significant
23580	Puerto Libertador	68.89	58.9	2020	1	Not significant
54871	Villa Caro	18.47	64.8	2020	1	Not significant
20770	San Martín	80.09	41.7	2020	1	Not significant
68575	Puerto Wilches	55.27	40.3	2020	1	Not significant
23350	La Apartada	45.96	52.6	2020	1	Not significant
13688	Santa Rosa Del Sur	46.4	43.6	2020	4	Low-High
13744	Simití	52.27	54.8	2020	1	Not significant
23466	Montelíbano	72.76	41.1	2020	2	High-High
54003	Ábrego	29.26	55.8	2020	4	Low-High
54261	El Zulia	92.88	41.9	2020	1	Not significant
23807	Tierralta	53.29	63.8	2020	1	Not significant
20614	Río De Oro	49.8	48.3	2020	1	Not significant
54398	La Playa	12.15	67.9	2020	1	Not significant
27800	Unguía	14.82	63.4	2020	4	Low-High
23079	Buenavista	50.35	58	2020	1	Not significant
54553	Puerto Santander	139.57	42.9	2020	1	Not significant
54498	Ocaña	82.73	31.4	2020	2	High-High
23855	Valencia	45.99	53.1	2020	1	Not significant
13655	San Jacinto Del Cauca	18.94	66.7	2020	4	Low-High
54001	Cúcuta	209.69	25.7	2020	1	Not significant
13458	Montecristo	5.73	70.1	2020	4	Low-High
13473	Morales	12.73	57.6	2020	4	Low-High
13042	Arenal	91.35	62	2020	2	High-High
20295	Gamarra	74.52	48.6	2020	1	Not significant
54344	Hacarí	18.38	73.4	2020	4	Low-High
20011	Aguachica	107.27	37	2020	1	Not significant
70265	Guaranda	21.85	66.1	2020	4	Low-High
54720	Sardinata	51.28	53.8	2020	1	Not significant
23068	Ayapel	39.76	62.4	2020	4	Low-High
23555	Planeta Rica	87.65	43	2020	1	Not significant
13490	Norosí	19.75	66.2	2020	4	Low-High
23570	Pueblo Nuevo	37.81	52.9	2020	4	Low-High
13810	Tiquisio	21.19	73	2020	4	Low-High
13600	Rioviejo	36.22	57.3	2020	4	Low-High
27006	Acandí	47.54	51.4	2020	1	Not significant
70708	San Marcos	58.72	59.1	2020	2	High-High
70429	Majagual	22.94	64.4	2020	4	Low-High
20383	La Gloria	97.61	44.4	2020	1	Not significant
13580	Regidor	41.91	48.9	2020	4	Low-High
13030	Altos Del Rosario	17.25	70.7	2020	4	Low-High
13006	Achí	15.5	62.4	2020	4	Low-High
23090	Canalete	63	68.2	2020	1	Not significant
23678	San Carlos	50.09	58	2020	1	Not significant
54250	El Tarra	22.65	71.2	2020	4	Low-High
20550	Pelaya	26.88	51	2020	1	Not significant
70400	La Unión	37.34	55.8	2020	1	Not significant
70124	Caimito	18.59	58.7	2020	4	Low-High
23419	Los Córdobas	20.54	60.5	2020	4	Low-High
13074	Barranco De Loba	51.42	68.9	2020	4	Low-High
23001	Montería	168.88	27.1	2020	2	High-High
13667	San Martín De Loba	25.95	60.6	2020	4	Low-High
23162	Cereté	135.08	34.4	2020	1	Not significant
13268	El Peñón	50.89	67.7	2020	4	Low-High
23660	Sahagún	78.09	40.4	2020	1	Not significant
13300	Hatillo De Loba	39.14	73.8	2020	4	Low-High
70771	Sucre	25.74	63.4	2020	4	Low-High
23189	Ciénaga De Oro	65.45	52.3	2020	2	High-High
20787	Tamalameque	18.23	47.5	2020	4	Low-High
20517	Pailitas	45.08	46.1	2020	1	Not significant
13549	Pinillos	15.74	67.5	2020	4	Low-High
23686	San Pelayo	56.38	45.8	2020	1	Not significant
70678	San Benito Abad	13.42	63	2020	4	Low-High
23574	Puerto Escondido	24.38	67.9	2020	1	Not significant
23300	Cotorra	71.17	39.7	2020	1	Not significant
54810	Tibú	70.12	57.6	2020	1	Not significant
54800	Teorama	17.03	67.1	2020	4	Low-High
70233	El Roble	29.8	64.3	2020	1	Not significant
23182	Chinú	76.65	45.3	2020	2	High-High
13440	Margarita	17.8	65.6	2020	4	Low-High
70235	Galeras	25.92	46.1	2020	4	Low-High
23168	Chima	49.47	57.8	2020	4	Low-High
70670	Sampués	58.34	56.9	2020	1	Not significant
23670	San Andrés De Sotavento	38.52	76.3	2020	4	Low-High
54206	Convención	35.02	64	2020	1	Not significant
13468	Mompós	30.04	49.1	2020	4	Low-High
54245	El Carmen	35.13	68.9	2020	1	Not significant
23815	Tuchín	47.34	78	2020	1	Not significant
13188	Cicuco	14.13	61.3	2020	1	Not significant
23500	Moñitos	6.45	65.4	2020	1	Not significant
47245	El Banco	74.61	54.7	2020	2	High-High
23417	Lorica	91.78	41.1	2020	2	High-High
70215	Corozal	90.17	34.5	2020	1	Not significant
23464	Momil	34.54	42.1	2020	4	Low-High
23464	Momil	34.54	42.1	2020	4	Low-High
23586	Purísima	16.82	53.1	2020	1	Not significant
47318	Guamal	49.26	60.3	2020	4	Low-High
70742	Sincé	78.37	51.1	2020	1	Not significant
20228	Curumaní	59.69	45.8	2020	1	Not significant
70702	San Juan De Betulia	50.41	44.8	2020	1	Not significant
70523	Palmito	6.55	65.1	2020	1	Not significant
13780	Talaigua Nuevo	22.21	50.7	2020	1	Not significant
70001	Sincelejo	147.43	30.4	2020	2	High-High
23672	San Antero	31.33	46	2020	1	Not significant
70110	Buenavista	46.17	49.1	2020	1	Not significant
23675	San Bernardo Del Viento	20.84	57	2020	1	Not significant
13430	Magangué	35.05	49.1	2020	4	Low-High
70221	Coveñas	30.12	45	2020	1	Not significant
70717	San Pedro	46.6	47.1	2020	1	Not significant
47703	San Zenón	23.89	56.4	2020	4	Low-High
70473	Morroa	12.73	42.8	2020	1	Not significant
20175	Chimichagua	24.53	52.5	2020	4	Low-High
47692	San Sebastián De Buenavista	52.58	63.8	2020	2	High-High
70418	Los Palmitos	33.7	41.6	2020	4	Low-High
20178	Chiriguaná	53.68	41.3	2020	1	Not significant
20032	Astrea	41.77	52.8	2020	4	Low-High
70204	Colosó	22.32	59.6	2020	4	Low-High
70823	Toluviejo	54.06	45.8	2020	1	Not significant
70230	Chalán	21.64	73.9	2020	4	Low-High
70820	Tolú	53.54	42.7	2020	1	Not significant
13212	Córdoba	53.72	61.9	2020	2	High-High
70508	Ovejas	94.57	51.5	2020	2	High-High
20400	La Jagua De Ibirico	73.5	32.6	2020	1	Not significant
47545	Pijiño Del Carmen	7.79	60.8	2020	1	Not significant
47707	Santa Ana	41.38	47.3	2020	4	Low-High
13894	Zambrano	32.28	62.4	2020	4	Low-High
20250	El Paso	24.75	40.7	2020	1	Not significant
13244	El Carmen De Bolívar	55.95	58.4	2020	2	High-High
20045	Becerrill	38.68	48.6	2020	1	Not significant
13654	San Jacinto	32.17	60.3	2020	4	Low-High
47460	Nueva Granada	19.01	66.4	2020	4	Low-High
47058	Ariguaní	18.69	56.4	2020	4	Low-High
47798	Tenerife	78.5	56.3	2020	2	High-High
47555	Plato	71.25	52.7	2020	2	High-High
20060	Bosconia	83.35	43.8	2020	1	Not significant
13442	María La Baja	6.18	63.2	2020	4	Low-High
13657	San Juan Nepomuceno	25.91	56.2	2020	4	Low-High
70713	San Onofre	18.83	69	2020	4	Low-High
47170	Chivolo	29.95	53.3	2020	4	Low-High
47541	Pedraza	60.94	56.2	2020	2	High-High
20013	Agustín Codazzi	71.83	44.5	2020	1	Not significant
47960	Zapayán	19.12	70.4	2020	4	Low-High
47205	Concordia	35.82	67.9	2020	4	Low-High
13433	Mahates	6.89	54.3	2020	4	Low-High
13838	Turbana	23.28	42.8	2020	1	Not significant
13062	Arroyohondo	23.44	68.4	2020	1	Not significant
13052	Arjona	28.83	47.4	2020	4	Low-High
20750	San Diego	78.41	40.7	2020	1	Not significant
13140	Calamar	16.94	62.5	2020	4	Low-High
47161	Cerro De San Antonio	18.96	62.4	2020	4	Low-High
47660	Sabanas De San Ángel	24.01	69.4	2020	4	Low-High
47030	Algarrobo	24.06	57.3	2020	1	Not significant
20238	El Copey	43.3	48.2	2020	4	Low-High
13760	Soplaviento	26.97	39.4	2020	4	Low-High
13836	Turbaco	24.41	30.4	2020	1	Not significant
20443	Manaure Balcón Del Cesar	27.65	41.2	2020	1	Not significant
20621	La Paz	40.17	41.7	2020	1	Not significant
13647	San Estanislao	5.23	50.7	2020	1	Not significant
47258	El Piñón	33.21	50.4	2020	4	Low-High
44420	La Jagua Del Pilar	26.29	43	2020	1	Not significant
13873	Villanueva	32.13	54.1	2020	1	Not significant
13683	Santa Rosa	50.05	54.3	2020	1	Not significant
44855	Urumita	76.33	32	2020	1	Not significant
47675	Salamina	43.8	44.3	2020	4	Low-High
13222	Clemencia	26.01	63	2020	1	Not significant
47288	Fundación	75.03	43.9	2020	2	High-High
44874	Villanueva	55.21	31	2020	1	Not significant
47551	Pivijay	53.04	52.4	2020	2	High-High
13001	Cartagena De Indias	89.23	19.9	2020	1	Not significant
44110	El Molino	114.94	37	2020	1	Not significant
20570	Pueblo Bello	31.02	74.9	2020	1	Not significant
47605	Remolino	8.23	50.6	2020	4	Low-High
47268	El Retén	62.57	63.6	2020	2	High-High
13673	Santa Catalina	6.54	54.8	2020	1	Not significant
20001	Valledupar	112.31	30.5	2020	1	Not significant
47053	Aracataca	44.71	50	2020	4	Low-High
47980	Zona Bananera	46.28	48.6	2020	1	Not significant
47570	Puebloviejo	96.81	58	2020	2	High-High
44650	San Juan Del Cesar	107.79	36.6	2020	1	Not significant
44098	Distracción	98.52	40.2	2020	1	Not significant
44279	Fonseca	70.8	36	2020	1	Not significant
47189	Ciénaga	140.86	44.6	2020	1	Not significant
47745	Sitionuevo	34.53	70.7	2020	1	Not significant
44078	Barrancas	43.03	46.7	2020	1	Not significant
44378	Hatonuevo	40.78	43.3	2020	1	Not significant
44090	Dibulla	26.09	65.5	2020	1	Not significant
47001	Santa Marta	115.26	24.4	2020	1	Not significant
44035	Albania	40.24	49.8	2020	1	Not significant
44001	Riohacha	91.71	45.1	2020	2	High-High
44430	Maicao	103.76	60	2020	2	High-High
44560	Manaure	8.82	86.7	2020	4	Low-High
44847	Uribia	13.95	92.2	2020	4	Low-High
52835	Tumaco	32.3	53.7	2020	4	Low-High
5364	Jardín	26.69	28.5	2020	1	Not significant
5483	Nariño	9.56	51.8	2020	1	Not significant
5034	Andes	29.14	40.1	2020	1	Not significant
5091	Betania	18.93	53.6	2020	1	Not significant
5789	Támesis	23.99	36.6	2020	1	Not significant
5390	La Pintada	60.09	31.2	2020	1	Not significant
5353	Hispania	53.19	36.9	2020	1	Not significant
5368	Jericó	21.42	25.8	2020	1	Not significant
5756	Sonsón	29.49	37.9	2020	1	Not significant
5101	Ciudad Bolívar	37.27	40.4	2020	1	Not significant
5002	Abejorral	33.62	40.6	2020	3	Low-Low
5652	San Francisco	34.45	46.4	2020	1	Not significant
5282	Fredonia	59.69	31.6	2020	5	High-Low
5679	Santa Bárbara	29.39	28.1	2020	3	Low-Low
5861	Venecia	41.96	25.8	2020	1	Not significant
5400	La Unión	67.46	23	2020	5	High-Low
5591	Puerto Triunfo	53.18	29.3	2020	1	Not significant
5376	La Ceja	79.85	11.5	2020	5	High-Low
5642	Salgar	21.38	49.7	2020	1	Not significant
5030	Amagá	41.58	22.9	2020	1	Not significant
5129	Caldas	91.76	16	2020	5	High-Low
5197	Cocorná	37.67	42.9	2020	1	Not significant
5660	San Luis	14.98	32.4	2020	1	Not significant
5148	Carmen De Viboral	33.97	18.5	2020	3	Low-Low
5607	El Retiro	53.13	11.7	2020	5	High-Low
5631	Sabaneta	85.89	4.5	2020	5	High-Low
5697	Santuario	57.19	22	2020	5	High-Low
5209	Concordia	31.82	48.5	2020	1	Not significant
5380	La Estrella	57.65	9.2	2020	5	High-Low
5036	Angelópolis	33.87	30.7	2020	3	Low-Low
5266	Envigado	82.96	4.9	2020	5	High-Low
5360	Itagüí	86.81	10.9	2020	5	High-Low
5313	Granada	9.6	33.4	2020	3	Low-Low
5615	Rionegro	60.92	9.5	2020	5	High-Low
5059	Armenia	19.08	37.7	2020	1	Not significant
5440	Marinilla	56.51	15.4	2020	5	High-Low
5347	Heliconia	35.95	37.5	2020	3	Low-Low
5093	Betulia	24.91	53.1	2020	1	Not significant
5585	Puerto Nare	33.89	33.1	2020	1	Not significant
5541	Peñol	50.47	20	2020	3	Low-Low
5321	Guatapé	34.56	11.4	2020	1	Not significant
5649	San Carlos	30.25	30.5	2020	1	Not significant
5318	Guarne	40.06	17	2020	3	Low-Low
5001	Medellín	115.14	12.8	2020	5	High-Low
5001	Medellín	115.14	12.8	2020	5	High-Low
5001	Medellín	115.14	12.8	2020	5	High-Low
5674	San Vicente	26.36	27.8	2020	3	Low-Low
5667	San Rafael	18.62	36.8	2020	1	Not significant
5044	Anzá	13.83	47.1	2020	1	Not significant
5240	Ebéjico	8.04	39.1	2020	3	Low-Low
5212	Copacabana	69.13	11.6	2020	5	High-Low
5088	Bello	72.9	14.2	2020	5	High-Low
5308	Girardota	65.08	13.9	2020	5	High-Low
5206	Concepción	40.82	33	2020	3	Low-Low
5142	Caracolí	85.27	35.9	2020	1	Not significant
5656	San Jerónimo	37.72	30.5	2020	3	Low-Low
5125	Caicedo	11.68	54.6	2020	1	Not significant
5079	Barbosa	51.86	22.2	2020	5	High-Low
5664	San Pedro De Los Milagros	26.39	19.5	2020	3	Low-Low
5670	San Roque	18.04	40.8	2020	1	Not significant
5237	Donmatías	56.09	19.7	2020	5	High-Low
5190	Cisneros	49.74	28.8	2020	1	Not significant
5847	Urrao	51.51	46.1	2020	4	Low-High
5761	Sopetrán	58.02	28.7	2020	1	Not significant
5425	Maceo	59.3	36	2020	1	Not significant
5501	Olaya	31.14	33.4	2020	1	Not significant
5264	Entrerrios	60.22	23.1	2020	5	High-Low
5264	Entrerrios	60.22	23.1	2020	5	High-Low
5042	Santa Fe De Antioquia	66.49	29.7	2020	1	Not significant
5306	Giraldo	17.47	33.4	2020	1	Not significant
5579	Puerto Berrío	58.96	32.1	2020	1	Not significant
5086	Belmira	16.22	40.8	2020	3	Low-Low
5411	Liborina	29.09	43.3	2020	1	Not significant
5890	Yolombó	30.16	45	2020	1	Not significant
5310	Gómez Plata	9.95	34.1	2020	1	Not significant
5873	Vigía Del Fuerte	21.26	76.1	2020	4	Low-High
5686	Santa Rosa De Osos	53.13	30.9	2020	1	Not significant
5284	Frontino	4.71	51.3	2020	4	Low-High
5113	Buriticá	30.99	51.3	2020	1	Not significant
5138	Cañasgordas	31.47	45.3	2020	1	Not significant
5858	Vegachí	49.37	41	2020	1	Not significant
5842	Uramita	42.6	55.6	2020	1	Not significant
5647	San Andrés de Cuerquia	26.99	48.5	2020	1	Not significant
5475	Murindó	19.54	81.5	2020	4	Low-High
5628	Sabanalarga	21.48	52.8	2020	1	Not significant
5234	Dabeiba	29.47	60.5	2020	4	Low-High
5543	Peque	23.93	53.5	2020	4	Low-High
5887	Yarumal	55.92	33.8	2020	1	Not significant
5107	Briceño	12.13	55.4	2020	1	Not significant
5604	Remedios	23.79	42.1	2020	1	Not significant
5893	Yondó	35.11	46.3	2020	1	Not significant
5031	Amalfi	14.88	43.3	2020	1	Not significant
5854	Valdivia	28.14	59.3	2020	1	Not significant
5040	Anorí	21.08	53.3	2020	4	Low-High
5736	Segovia	55.87	42.8	2020	1	Not significant
5480	Mutatá	41.44	57.8	2020	4	Low-High
5361	Ituango	7.17	57.6	2020	4	Low-High
5895	Zaragoza	47.39	58	2020	1	Not significant
5790	Tarazá	32.13	53.5	2020	4	Low-High
5172	Chigorodó	66.87	37.7	2020	1	Not significant
5147	Carepa	81.83	34.4	2020	1	Not significant
5120	Cáceres	43.27	66.4	2020	1	Not significant
5250	El Bagre	92.43	53.7	2020	1	Not significant
5045	Apartadó	88.72	28	2020	1	Not significant
5154	Caucasia	107.44	36	2020	2	High-High
5495	Nechí	67.03	61.5	2020	2	High-High
5837	Turbo	71.07	49.9	2020	2	High-High
5665	San Pedro De Urabá	34.37	62.3	2020	1	Not significant
5490	Necoclí	61.59	62.7	2020	1	Not significant
5659	San Juan De Urabá	23.93	61.1	2020	4	Low-High
5051	Arboletes	45.66	59.1	2020	4	Low-High
8770	Suan	95.13	43.8	2020	2	High-High
8675	Santa Lucía	17.59	47.2	2020	4	Low-High
8137	Campo De La Cruz	24.97	64.6	2020	1	Not significant
8436	Manatí	33.47	48.4	2020	1	Not significant
8141	Candelaria	47.24	52	2020	1	Not significant
8606	Repelón	46.88	54.6	2020	1	Not significant
8421	Luruaco	40.24	55.4	2020	1	Not significant
8638	Sabanalarga	99.77	36.5	2020	1	Not significant
8560	Ponedera	63.05	46.7	2020	1	Not significant
8520	Palmar De Varela	74.68	36	2020	1	Not significant
8685	Santo Tomás	116.59	25.8	2020	1	Not significant
8849	Usiacurí	84.49	32.7	2020	1	Not significant
8558	Polonuevo	108.91	30.5	2020	1	Not significant
8549	Piojó	28.54	45.2	2020	1	Not significant
8634	Sabanagrande	52.19	31.9	2020	1	Not significant
8078	Baranoa	153.7	33.5	2020	1	Not significant
8372	Juan De Acosta	49.15	36.7	2020	1	Not significant
8433	Malambo	122.82	30	2020	1	Not significant
8758	Soledad	137.01	18.6	2020	1	Not significant
8296	Galapa	144.49	23.8	2020	5	High-Low
8296	Galapa	144.49	23.8	2020	5	High-Low
8832	Tubará	162.63	32.8	2020	5	High-Low
8573	Puerto Colombia	167.15	14.4	2020	5	High-Low
8573	Puerto Colombia	167.15	14.4	2020	5	High-Low
8573	Puerto Colombia	167.15	14.4	2020	5	High-Low
8001	Barranquilla	160.36	17.4	2020	5	High-Low
91540	Puerto Nariño	38.4	70.4	2021	1	Not significant
91001	Leticia	229.77	48.4	2021	2	High-High
91405	La Chorrera	32.73	88.1	2021	4	Low-High
86757	San Miguel	88.41	48.5	2021	1	Not significant
86865	Valle Del Guamuez	190.47	41	2021	1	Not significant
86568	Puerto Asís	198.23	44.1	2021	1	Not significant
86573	Leguízamo	64.19	53.6	2021	4	Low-High
52560	Potosí	122.9	27.5	2021	1	Not significant
86569	Puerto Caicedo	73.57	38.9	2021	1	Not significant
52215	Córdoba	93.7	41.8	2021	1	Not significant
52356	Ipiales	203.49	23.4	2021	1	Not significant
52224	Cuaspud	21.03	51.4	2021	1	Not significant
52573	Puerres	125.96	32.7	2021	1	Not significant
86320	Orito	132.44	39.8	2021	1	Not significant
52210	Contadero	53.55	44	2021	1	Not significant
52323	Gualmatán	55.06	30.9	2021	1	Not significant
52022	Aldana	130.96	29.1	2021	1	Not significant
52585	Pupiales	128.16	32.2	2021	1	Not significant
18785	Solita	79.91	58.1	2021	4	Low-High
52352	Iles	127.28	43.6	2021	1	Not significant
52317	Guachucal	94.58	30.4	2021	1	Not significant
52287	Funes	40.62	41.1	2021	1	Not significant
86571	Puerto Guzmán	29.81	62.2	2021	1	Not significant
52506	Ospina	109.68	28.9	2021	1	Not significant
86885	Villagarzón	89.15	37.1	2021	1	Not significant
86885	Villagarzón	89.15	37.1	2021	1	Not significant
52227	Cumbal	73.35	28.6	2021	1	Not significant
52720	Sapuyes	66.37	43	2021	1	Not significant
52354	Imués	64	40.2	2021	1	Not significant
18205	Curillo	100.93	55.4	2021	2	High-High
18756	Solano	42.27	71.9	2021	4	Low-High
52885	Yacuanquer	88.78	44.2	2021	1	Not significant
86760	Santiago	133.3	37.2	2021	5	High-Low
52788	Tangua	79.22	46	2021	1	Not significant
52320	Guaitarilla	76.56	33.6	2021	1	Not significant
52207	Consacá	70.4	34.9	2021	1	Not significant
86755	San Francisco	33.18	23.5	2021	1	Not significant
52838	Túquerres	95.79	32.5	2021	1	Not significant
86219	Colón	71.04	22.6	2021	1	Not significant
52565	Providencia	34.98	55.3	2021	1	Not significant
52480	Nariño	89.63	40.8	2021	1	Not significant
52036	Ancuya	44.82	22.2	2021	1	Not significant
86749	Sibundoy	49.39	23	2021	1	Not significant
18860	Valparaíso	13.96	50	2021	4	Low-High
52001	Pasto	195.7	16.3	2021	1	Not significant
18460	Milán	19.81	64.6	2021	1	Not significant
52683	Sandoná	157.32	28.9	2021	1	Not significant
52435	Mallama	107.78	39	2021	1	Not significant
52381	La Florida	58.17	59	2021	1	Not significant
52110	Buesaco	122.04	39.2	2021	1	Not significant
52699	Santa Cruz	35.93	65.1	2021	1	Not significant
86001	Mocoa	145.64	24.8	2021	1	Not significant
52612	Ricaurte	34.46	71.9	2021	1	Not significant
52411	Linares	125.26	32.9	2021	1	Not significant
52019	Albán	81.14	44.2	2021	1	Not significant
52258	El Tablón	74.3	50.4	2021	1	Not significant
52240	Chachagüí	121.06	32.2	2021	1	Not significant
52051	Arboleda	67.3	54.3	2021	1	Not significant
52260	El Tambo	47.9	31.9	2021	1	Not significant
18150	Cartagena Del Chairá	59.17	63.3	2021	4	Low-High
52685	San Bernardo	95.31	59.4	2021	1	Not significant
18479	Morelia	52.16	42.4	2021	1	Not significant
18610	San José Del Fragua	81.52	48.7	2021	1	Not significant
52694	San Pedro De Cartago	28.47	54.6	2021	1	Not significant
52678	Samaniego	64.24	47.7	2021	1	Not significant
52254	El Peñol	105.08	43	2021	1	Not significant
52083	Belén	137.76	34.1	2021	1	Not significant
52378	La Cruz	78.3	27.8	2021	1	Not significant
52385	La Llanada	76.14	33.6	2021	1	Not significant
52687	San Lorenzo	94.61	55.3	2021	1	Not significant
52203	Colón	103.08	42.4	2021	1	Not significant
52786	Taminango	104.08	36.1	2021	1	Not significant
52399	La Unión	173.6	48.6	2021	1	Not significant
52693	San Pablo	70.42	41.1	2021	1	Not significant
19290	Florencia	37.45	36.3	2021	1	Not significant
18094	Belén De Los Andaquíes	53.19	50	2021	1	Not significant
18410	Montañita	52.5	56.2	2021	4	Low-High
41530	Palestina	68	51	2021	1	Not significant
52079	Barbacoas	20.82	76.1	2021	1	Not significant
41006	Acevedo	76.49	51	2021	1	Not significant
19701	Santa Rosa	36.17	66.1	2021	1	Not significant
52418	Los Andes	72.65	44.9	2021	1	Not significant
52540	Policarpa	88.41	38.7	2021	1	Not significant
52233	Cumbitara	49.45	39.4	2021	1	Not significant
19450	Mercaderes	57.9	46.6	2021	1	Not significant
19693	San Sebastián	8.8	46.4	2021	4	Low-High
19022	Almaguer	21.02	62.9	2021	4	Low-High
52256	El Rosario	86.59	52.1	2021	1	Not significant
95200	Miraflores	40.14	66.7	2021	4	Low-High
41770	Suaza	86.79	41.6	2021	1	Not significant
41551	Pitalito	208.37	33.7	2021	1	Not significant
41807	Timaná	135.79	40.8	2021	1	Not significant
41244	Elías	135.81	32.3	2021	1	Not significant
41319	Guadalupe	138.18	43.2	2021	1	Not significant
19100	Bolívar	44.18	51.1	2021	1	Not significant
52405	Leiva	79.95	55.3	2021	4	Low-High
41503	Oporapa	49.03	58.5	2021	1	Not significant
19785	Sucre	51.36	75.5	2021	4	Low-High
19397	La Vega	47.14	56.7	2021	4	Low-High
41026	Altamira	134.59	30.4	2021	1	Not significant
95015	Calamar	18.84	58	2021	4	Low-High
41668	San Agustín	146.97	36.3	2021	1	Not significant
18001	Florencia	142.14	29.6	2021	1	Not significant
19075	Balboa	50.19	47.1	2021	4	Low-High
41791	Tarqui	92.76	47.1	2021	1	Not significant
19392	La Sierra	45.31	53.6	2021	1	Not significant
41660	Saladoblanco	72.8	57.8	2021	1	Not significant
41359	Isnos	120.5	43.1	2021	1	Not significant
41378	La Argentina	44.28	44	2021	1	Not significant
52520	Francisco Pizarro	13.63	69.5	2021	4	Low-High
18256	El Paujil	21.25	45.5	2021	1	Not significant
41298	Garzón	125.04	32	2021	1	Not significant
19622	Rosas	50.48	43.2	2021	1	Not significant
18247	El Doncello	55.41	44.3	2021	1	Not significant
19532	Patía	96.98	44.1	2021	4	Low-High
41548	Pital	34.6	43.9	2021	1	Not significant
41013	Agrado	141.81	50	2021	1	Not significant
19760	Sotará	61.84	32.3	2021	1	Not significant
19585	Puracé	16.6	39.5	2021	1	Not significant
95025	El Retorno	31.42	51.5	2021	1	Not significant
19807	Timbío	92.21	35.7	2021	1	Not significant
41518	Paicol	86.82	39.1	2021	1	Not significant
41396	La Plata	81.08	42.5	2021	1	Not significant
19050	Argelia	51.38	50.1	2021	4	Low-High
41306	Gigante	148.1	36.9	2021	1	Not significant
19001	Popayán	111.94	18.4	2021	1	Not significant
19824	Totoró	38.74	55.1	2021	1	Not significant
18592	Puerto Rico	33.05	54.3	2021	1	Not significant
50350	La Macarena	24.84	67.9	2021	4	Low-High
52473	Mosquera	16.14	70.2	2021	4	Low-High
41797	Tesalia	98.27	36.1	2021	1	Not significant
52490	Olaya Herrera	34.66	75.9	2021	4	Low-High
52390	La Tola	13.22	73.9	2021	4	Low-High
41349	Hobo	197.94	38.8	2021	1	Not significant
19355	Inzá	19.9	59	2021	1	Not significant
41483	Nátaga	88.27	46.9	2021	1	Not significant
52250	El Charco	30.62	75.9	2021	4	Low-High
41020	Algeciras	191.82	45.2	2021	1	Not significant
19318	Guapi	41.97	68.9	2021	4	Low-High
19130	Cajibío	43.6	56.9	2021	1	Not significant
41885	Yaguará	149.59	23.8	2021	1	Not significant
41132	Campoalegre	182.58	31.1	2021	1	Not significant
19743	Silvia	66.37	43.8	2021	4	Low-High
41357	Íquira	51.62	49.6	2021	1	Not significant
19256	El Tambo	57.25	46	2021	4	Low-High
19548	Piendamó Tunia	110.39	30.7	2021	1	Not significant
41615	Rivera	93.89	27.4	2021	1	Not significant
19137	Caldono	26.22	56	2021	1	Not significant
95001	San José Del Guaviare	86.63	42.1	2021	4	Low-High
19809	Timbiquí	3.67	72.4	2021	4	Low-High
18753	San Vicente Del Caguán	61.97	56.3	2021	4	Low-High
19473	Morales	44.15	48.7	2021	4	Low-High
41801	Teruel	143.06	39.9	2021	1	Not significant
19364	Jambaló	5.34	46.5	2021	1	Not significant
50450	Puerto Concordia	91.32	53	2021	1	Not significant
41676	Santa María	45.89	51.5	2021	1	Not significant
19517	Páez	24.9	56.3	2021	1	Not significant
19780	Suárez	21.16	44.1	2021	4	Low-High
50590	Puerto Rico	90.28	47.1	2021	1	Not significant
19821	Toribío	13.74	45.1	2021	1	Not significant
41524	Palermo	72.51	32.6	2021	1	Not significant
19698	Santander De Quilichao	110.96	23.8	2021	1	Not significant
41799	Tello	146.38	44.5	2021	1	Not significant
50711	Vistahermosa	91.82	48.5	2021	1	Not significant
19142	Caloto	85.01	37.4	2021	3	Low-Low
19300	Guachené	35.06	20.2	2021	1	Not significant
19212	Corinto	95.2	33.7	2021	1	Not significant
19110	Buenos Aires	20.44	42.5	2021	1	Not significant
19513	Padilla	87.59	22	2021	3	Low-Low
19418	López	10.34	81.2	2021	1	Not significant
19845	Villa Rica	65.03	22.7	2021	3	Low-Low
41001	Neiva	250.01	17.6	2021	1	Not significant
19455	Miranda	104.06	21.6	2021	1	Not significant
41078	Baraya	57.68	49.4	2021	1	Not significant
73555	Planadas	88.98	55.4	2021	1	Not significant
19573	Puerto Tejada	120.45	16.6	2021	5	High-Low
76364	Jamundí	107.79	14.9	2021	5	High-Low
76275	Florida	223.52	18.9	2021	1	Not significant
41016	Aipe	41.35	35.4	2021	1	Not significant
41872	Villavieja	144.77	37.9	2021	1	Not significant
76130	Candelaria	111.24	15.5	2021	5	High-Low
50325	Mapiripán	55	64.2	2021	4	Low-High
76563	Pradera	150.88	24.8	2021	5	High-Low
50577	Puerto Lleras	82.09	43.5	2021	1	Not significant
50683	San Juan De Arama	62.85	37.9	2021	1	Not significant
73024	Alpujarra	42.86	30.9	2021	1	Not significant
50287	Fuente De Oro	132.57	32	2021	1	Not significant
76001	Cali	205.26	11.9	2021	5	High-Low
50330	Mesetas	42.56	45.1	2021	1	Not significant
50313	Granada	144.16	29.6	2021	1	Not significant
73067	Ataco	65.67	64	2021	1	Not significant
73483	Natagaima	162.71	42.1	2021	1	Not significant
76892	Yumbo	172.46	15.6	2021	5	High-Low
76520	Palmira	237.7	11.5	2021	5	High-Low
50251	El Castillo	48.29	42.2	2021	1	Not significant
50270	El Dorado	121.12	28.9	2021	1	Not significant
76248	El Cerrito	151.22	15.2	2021	5	High-Low
73616	Rioblanco	47.66	60.5	2021	3	Low-Low
50370	Uribe	41.28	60.4	2021	1	Not significant
94886	Cacahual	107.3	90.1	2021	2	High-High
50400	Lejanías	49.97	39.9	2021	1	Not significant
50689	San Martín	150.94	25.5	2021	1	Not significant
73563	Prado	138.03	36.6	2021	1	Not significant
76869	Vijes	151.86	19	2021	5	High-Low
76306	Ginebra	109.24	14.7	2021	5	High-Low
41206	Colombia	53.33	61.7	2021	1	Not significant
73236	Dolores	210.95	32.8	2021	1	Not significant
76318	Guacarí	145.28	16	2021	5	High-Low
76377	La Cumbre	87.45	25.3	2021	3	Low-Low
76606	Restrepo	147.09	20.7	2021	5	High-Low
76233	Dagua	115.45	28.4	2021	5	High-Low
73217	Coyaima	137.46	62.1	2021	1	Not significant
50150	Castilla La Nueva	131.3	23.1	2021	5	High-Low
50680	San Carlos De Guaroa	61.32	31.9	2021	3	Low-Low
73873	Villarrica	136.51	38.4	2021	1	Not significant
76111	Buga	192.46	12.3	2021	5	High-Low
73671	Saldaña	183.22	36.3	2021	1	Not significant
73585	Purificación	180.98	32.6	2021	1	Not significant
50223	Cubarral	80.42	21.8	2021	1	Not significant
25120	Cabrera	38.81	39.5	2021	1	Not significant
73168	Chaparral	104.18	39.7	2021	1	Not significant
76670	San Pedro	89.41	18	2021	3	Low-Low
94001	Inírida	34.25	67.2	2021	4	Low-High
76890	Yotoco	159.3	20.8	2021	5	High-Low
76126	Calima	166.71	25.7	2021	1	Not significant
50318	Guamal	73.84	22.6	2021	3	Low-Low
25506	Venecia	43.71	38.1	2021	1	Not significant
73504	Ortega	78.42	51.3	2021	1	Not significant
73675	San Antonio	67.7	53.7	2021	1	Not significant
73226	Cunday	92.04	40.8	2021	1	Not significant
76834	Tuluá	224.88	13.7	2021	5	High-Low
50006	Acacías	166.84	19.2	2021	5	High-Low
76616	Riofrío	145.15	23.2	2021	1	Not significant
76036	Andalucía	201.09	15.3	2021	5	High-Low
25649	San Bernardo	87.9	34.8	2021	3	Low-Low
25524	Pandi	92.51	36.7	2021	1	Not significant
76109	Buenaventura	95.54	41	2021	1	Not significant
73148	Carmen De Apicalá	127.24	20.7	2021	1	Not significant
73268	Espinal	271.67	19.2	2021	1	Not significant
73319	Guamo	183.59	32.2	2021	1	Not significant
73770	Suárez	77.26	34.3	2021	3	Low-Low
73352	Icononzo	137.15	33.7	2021	5	High-Low
73449	Melgar	135.37	19.7	2021	5	High-Low
73854	Valle De San Juan	73.31	40.4	2021	1	Not significant
73622	Roncesvalles	71.65	42	2021	1	Not significant
50001	Villavicencio	162.86	15.9	2021	5	High-Low
25053	Arbeláez	235.52	20	2021	5	High-Low
73275	Flandes	157.56	17.4	2021	5	High-Low
25339	Gutiérrez	108.4	37.6	2021	5	High-Low
76828	Trujillo	127.59	34.9	2021	1	Not significant
63302	Génova	91.71	33.1	2021	1	Not significant
76113	Bugalagrande	182.17	25.8	2021	5	High-Low
73678	San Luis	179.96	39.4	2021	1	Not significant
73624	Rovira	121.95	47	2021	1	Not significant
25335	Guayabetal	58.35	29.6	2021	1	Not significant
25281	Fosca	48.13	45.2	2021	1	Not significant
50226	Cumaral	58.06	22.7	2021	1	Not significant
25488	Nilo	91.94	22.1	2021	3	Low-Low
25612	Ricaurte	111.37	17.5	2021	5	High-Low
63548	Pijao	37.38	28.8	2021	1	Not significant
25805	Tibacuy	85.07	27.4	2021	3	Low-Low
25535	Pasca	30.37	30.6	2021	3	Low-Low
25594	Quetame	73.1	37.7	2021	1	Not significant
63111	Buenavista	94.61	29	2021	1	Not significant
76736	Sevilla	156.79	27.4	2021	5	High-Low
25001	Agua De Dios	140.94	17.9	2021	5	High-Low
76122	Caicedonia	228.22	24.6	2021	5	High-Low
25290	Fusagasugá	304.92	12.2	2021	5	High-Low
25845	Une	211.47	29.6	2021	1	Not significant
25307	Girardot	294.09	13.4	2021	5	High-Low
63212	Córdoba	17.17	30.7	2021	1	Not significant
50573	Puerto López	124.65	32.7	2021	5	High-Low
25151	Cáqueza	155.57	21.7	2021	1	Not significant
50606	Restrepo	108.72	15.3	2021	1	Not significant
50245	El Calvario	55.04	29.7	2021	3	Low-Low
76895	Zarzal	170.2	17.2	2021	5	High-Low
50124	Cabuyaro	125.22	32.2	2021	1	Not significant
25483	Nariño	117.42	27.8	2021	5	High-Low
63401	La Tebaida	167.42	27.4	2021	5	High-Low
25743	Silvania	134.64	23.5	2021	5	High-Low
76100	Bolívar	67.33	29.7	2021	1	Not significant
25178	Chipaque	145.19	31.1	2021	5	High-Low
73200	Coello	59.4	35.8	2021	3	Low-Low
76622	Roldanillo	250.61	16.5	2021	5	High-Low
25878	Viotá	104.98	36.3	2021	5	High-Low
25740	Sibaté	118.09	13.5	2021	5	High-Low
25312	Granada	90.01	19.9	2021	3	Low-Low
25841	Ubaque	68.77	34.1	2021	3	Low-Low
50686	San Juanito	73.42	43.2	2021	1	Not significant
63130	Calarcá	121.08	19.9	2021	5	High-Low
76403	La Victoria	233.64	22.9	2021	5	High-Low
27250	El Litoral Del San Juán	4.15	83.1	2021	1	Not significant
73124	Cajamarca	167.51	36.2	2021	5	High-Low
63470	Montenegro	182.31	25.8	2021	5	High-Low
63001	Armenia	249.75	14.4	2021	5	High-Low
25324	Guataquí	31.96	32.9	2021	1	Not significant
76400	La Unión	191.08	22.5	2021	5	High-Low
25815	Tocaima	186.67	24.4	2021	5	High-Low
25245	El Colegio	196.85	18.3	2021	5	High-Low
25599	Apulo	55.83	28.4	2021	1	Not significant
73547	Piedras	71.84	27.2	2021	1	Not significant
25754	Soacha	131.8	14.1	2021	5	High-Low
25754	Soacha	131.8	14.1	2021	5	High-Low
25754	Soacha	131.8	14.1	2021	5	High-Low
25035	Anapoima	192.73	22.6	2021	1	Not significant
25181	Choachí	117.5	22.5	2021	5	High-Low
25645	San Antonio Del Tequendama	92.43	21.8	2021	3	Low-Low
25368	Jerusalén	82.41	34.9	2021	1	Not significant
76250	El Dovio	131.58	37.2	2021	1	Not significant
63594	Quimbaya	152.32	22	2021	5	High-Low
76497	Obando	262.8	31.2	2021	5	High-Low
25438	Medina	105.34	38.5	2021	1	Not significant
63190	Circasia	161.07	17.3	2021	5	High-Low
25279	Fómeque	114.71	27.4	2021	1	Not significant
25797	Tena	171.22	18.5	2021	5	High-Low
73001	Ibagué	167.15	14.8	2021	1	Not significant
73026	Alvarado	87.4	38.8	2021	1	Not significant
76863	Versalles	67.69	30.6	2021	1	Not significant
25386	La Mesa	148.67	18.3	2021	5	High-Low
85440	Villanueva	112.35	24.6	2021	1	Not significant
63690	Salento	72.72	19.7	2021	3	Low-Low
73043	Anzoátegui	19.2	55.8	2021	1	Not significant
76020	Alcalá	135.97	31.9	2021	5	High-Low
63272	Filandia	104.38	18.1	2021	5	High-Low
50110	Barranca De Upía	43.67	36.5	2021	1	Not significant
25473	Mosquera	139.37	9.6	2021	5	High-Low
25530	Paratebueno	86.53	37.4	2021	1	Not significant
76823	Toro	107.51	32.1	2021	5	High-Low
76845	Ulloa	69.47	24.2	2021	3	Low-Low
25580	Pulí	27.78	46	2021	1	Not significant
25099	Bojacá	135.33	16.8	2021	5	High-Low
25123	Cachipay	164.99	20.6	2021	5	High-Low
76054	Argelia	127.64	36.2	2021	1	Not significant
25299	Gama	149.16	42.9	2021	1	Not significant
25286	Funza	178.61	7.8	2021	5	High-Low
25596	Quipile	119.23	44.1	2021	5	High-Low
25293	Gachalá	42.74	51.5	2021	1	Not significant
25293	Gachalá	42.74	51.5	2021	1	Not significant
25898	Zipacón	58.58	20.5	2021	3	Low-Low
27745	Sipí	29.32	69.7	2021	4	Low-High
76147	Cartago	243.67	16.6	2021	5	High-Low
73861	Venadillo	160.51	36.3	2021	1	Not significant
73686	Santa Isabel	17.4	50.9	2021	1	Not significant
25377	La Calera	108.72	9.8	2021	5	High-Low
11001	Bogotá, D.C.	213.71	9	2021	5	High-Low
25372	Junín	16.06	57.8	2021	1	Not significant
76246	El Cairo	57.32	35.8	2021	1	Not significant
25040	Anolaima	132.95	22.7	2021	5	High-Low
25214	Cota	84.61	9	2021	3	Low-Low
25430	Madrid	148.75	10.4	2021	5	High-Low
25839	Ubalá	48.88	47	2021	1	Not significant
66170	Dosquebradas	106.89	13.7	2021	5	High-Low
76041	Ansermanuevo	264.64	31.3	2021	1	Not significant
25269	Facatativá	154.31	10.5	2021	5	High-Low
50568	Puerto Gaitán	63.29	51.8	2021	1	Not significant
25799	Tenjo	159.88	10.4	2021	5	High-Low
66001	Pereira	181.09	15.1	2021	5	High-Low
25175	Chía	148.23	6.7	2021	5	High-Low
73461	Murillo	68.4	50.4	2021	1	Not significant
25322	Guasca	83.05	15.5	2021	3	Low-Low
66400	La Virginia	158.51	19	2021	1	Not significant
25095	Bituima	37.68	29.3	2021	1	Not significant
25260	El Rosal	71.15	12.8	2021	3	Low-Low
25328	Guayabal De Síquima	61.83	29.4	2021	3	Low-Low
73030	Ambalema	176.37	32.9	2021	1	Not significant
25019	Albán	56.92	25.8	2021	3	Low-Low
25297	Gachetá	155.99	43.2	2021	1	Not significant
25867	Vianí	42.21	31.6	2021	1	Not significant
73408	Lérida	220.64	28.1	2021	1	Not significant
15690	Santa María	27.48	29	2021	1	Not significant
25758	Sopó	135.1	8	2021	5	High-Low
25662	San Juan De Rioseco	136.29	35.6	2021	1	Not significant
66682	Santa Rosa De Cabal	143.38	21.2	2021	5	High-Low
25126	Cajicá	119.14	6.8	2021	5	High-Low
25126	Cajicá	119.14	6.8	2021	5	High-Low
25326	Guatavita	130.57	33.1	2021	5	High-Low
15325	Guayatá	87.59	36.1	2021	1	Not significant
66075	Balboa	15.43	31.6	2021	1	Not significant
15667	San Luis De Gaceno	17.6	31.4	2021	1	Not significant
73411	Líbano	210.44	33.4	2021	1	Not significant
25785	Tabio	128.64	9.6	2021	5	High-Low
25168	Chaguaní	110.82	58.7	2021	1	Not significant
15022	Almeida	100.4	37.5	2021	1	Not significant
15761	Somondoco	66.82	41	2021	1	Not significant
15761	Somondoco	66.82	41	2021	1	Not significant
25718	Sasaima	162.1	22.9	2021	5	High-Low
25817	Tocancipá	153.95	10.1	2021	5	High-Low
25658	San Francisco	92.55	20.2	2021	3	Low-Low
25295	Gachancipá	95.02	11.1	2021	3	Low-Low
66440	Marsella	70.06	33.3	2021	3	Low-Low
66383	La Celia	105.1	37.5	2021	1	Not significant
76243	El Águila	55.08	43.5	2021	1	Not significant
15778	Sutatenza	91.18	47.4	2021	1	Not significant
17873	Villamaria	113.6	17	2021	1	Not significant
15322	Guateque	286.71	19.4	2021	1	Not significant
85162	Monterrey	237.44	27.5	2021	1	Not significant
15425	Macanal	38.58	28.9	2021	1	Not significant
73870	Villahermosa	72.58	51.3	2021	1	Not significant
25436	Manta	75.32	35.5	2021	1	Not significant
85139	Maní	137.29	30.3	2021	1	Not significant
25875	Villeta	155.19	18.7	2021	5	High-Low
25769	Subachoque	72.62	12.6	2021	3	Low-Low
17088	Belalcázar	120.65	41.2	2021	1	Not significant
25402	La Vega	138.54	22.1	2021	5	High-Low
17174	Chinchiná	193.54	21.8	2021	5	High-Low
25736	Sesquilé	134.18	17.7	2021	5	High-Low
15135	Campohermoso	31.36	52.3	2021	3	Low-Low
25491	Nocaima	120.57	26.2	2021	1	Not significant
25777	Supatá	52.91	28.2	2021	3	Low-Low
15798	Tenza	75.99	41.1	2021	1	Not significant
73152	Casabianca	78.69	43.8	2021	1	Not significant
17665	San José	82.34	39.9	2021	1	Not significant
25807	Tibirita	117.23	52.3	2021	1	Not significant
27450	Medio San Juan	8.95	69.7	2021	4	Low-High
17877	Viterbo	184.74	26	2021	1	Not significant
66687	Santuario	140.79	39.9	2021	1	Not significant
17524	Palestina	221.59	30.1	2021	5	High-Low
73520	Palocabildo	124.38	45.5	2021	1	Not significant
73055	Armero	165.2	27.3	2021	1	Not significant
25426	Machetá	107.1	38.2	2021	1	Not significant
25592	Quebradanegra	19.73	32.1	2021	1	Not significant
25899	Zipaquirá	216.67	10.3	2021	5	High-Low
25486	Nemocón	219.01	14.2	2021	5	High-Low
15299	Garagoa	282.02	20.3	2021	1	Not significant
17001	Manizales	160.2	13.9	2021	1	Not significant
73347	Herveo	92.53	54	2021	1	Not significant
73270	Falan	102.16	39.3	2021	1	Not significant
25200	Cogua	114.63	12.6	2021	5	High-Low
17616	Risaralda	71.77	39.4	2021	1	Not significant
85410	Tauramena	137.38	27.2	2021	1	Not significant
27660	San José Del Palmar	55.62	59.1	2021	1	Not significant
25862	Vergara	68.3	50	2021	3	Low-Low
25489	Nimaima	128.93	30.2	2021	1	Not significant
27205	Condoto	90.68	53.2	2021	4	Low-High
85230	Orocué	67.4	45.8	2021	1	Not significant
25772	Suesca	100.83	14	2021	5	High-Low
15455	Miraflores	152.57	21.1	2021	1	Not significant
25183	Chocontá	97.24	27.5	2021	3	Low-Low
66045	Apía	95.55	33.6	2021	1	Not significant
25793	Tausa	113.34	24.3	2021	5	High-Low
25851	Útica	130.75	35.5	2021	1	Not significant
66088	Belén De Umbría	87.4	35.6	2021	1	Not significant
17486	Neira	93.88	31.3	2021	1	Not significant
25398	La Peña	15.79	50.3	2021	1	Not significant
17042	Anserma	127.14	32.5	2021	1	Not significant
17042	Anserma	127.14	32.5	2021	1	Not significant
25781	Sutatausa	92.22	21.3	2021	3	Low-Low
27361	Istmina	62.17	55.1	2021	4	Low-High
73283	Fresno	72.55	33.6	2021	1	Not significant
25513	Pacho	138.99	27.7	2021	5	High-Low
25224	Cucunubá	95.74	25	2021	3	Low-Low
15842	Úmbita	77.08	49.4	2021	1	Not significant
15660	San Eduardo	57.87	35.9	2021	1	Not significant
17433	Manzanares	124.59	37.5	2021	1	Not significant
73443	Mariquita	192.62	27.1	2021	1	Not significant
73349	Honda	349.95	25.8	2021	1	Not significant
17444	Marquetalia	89.13	40.7	2021	1	Not significant
17050	Aranzazu	112.24	32.1	2021	1	Not significant
25873	Villapinzón	143.54	31.4	2021	1	Not significant
15835	Turmequé	79.06	45.1	2021	1	Not significant
15804	Tibaná	10.65	47	2021	1	Not significant
85010	Aguazul	183.89	27	2021	1	Not significant
15897	Zetaquirá	146.05	50.7	2021	1	Not significant
25843	Ubaté	139.25	14.2	2021	5	High-Low
85015	Chámeza	164.2	36	2021	1	Not significant
25407	Lenguazaque	45.4	29.1	2021	3	Low-Low
99624	Santa Rosalía	45.8	56.8	2021	4	Low-High
17272	Filadelfia	129.8	36.2	2021	1	Not significant
66318	Guática	56.6	36.5	2021	1	Not significant
66594	Quinchía	46.84	41.4	2021	1	Not significant
15494	Nuevo Colón	56.53	46.2	2021	1	Not significant
27810	Unión Panamericana	14.13	57.4	2021	4	Low-High
27787	Tadó	57.69	59.9	2021	4	Low-High
25823	Topaipí	67.92	47.1	2021	1	Not significant
15367	Jenesano	66.6	38.8	2021	1	Not significant
25653	San Cayetano	76.76	36.9	2021	1	Not significant
25394	La Palma	88.64	39.4	2021	1	Not significant
25320	Guaduas	139.71	27.2	2021	1	Not significant
15189	Ciénega	41.84	40.5	2021	1	Not significant
15599	Ramiriquí	96.99	31.4	2021	1	Not significant
66572	Pueblo Rico	18	70.5	2021	4	Low-High
25317	Guachetá	89.42	25.7	2021	3	Low-Low
17388	La Merced	48.5	34.5	2021	1	Not significant
15861	Ventaquemada	84.86	25.7	2021	1	Not significant
25154	Carmen De Carupa	122.31	31.2	2021	5	High-Low
17653	Salamina	91.2	28.7	2021	1	Not significant
25518	Paime	22.46	55	2021	1	Not significant
15104	Boyacá	18.91	39.7	2021	1	Not significant
25288	Fúquene	94.29	23.6	2021	3	Low-Low
15518	Pajarito	81.23	27.8	2021	1	Not significant
15879	Viracachá	34.39	45.1	2021	1	Not significant
25779	Susa	156.43	27.1	2021	5	High-Low
27160	Cértegui	34.11	55.9	2021	4	Low-High
27135	El Cantón Del San Pablo	30.67	60.2	2021	4	Low-High
15212	Coper	26.94	38.8	2021	1	Not significant
17442	Marmato	109.37	37.6	2021	1	Not significant
15764	Soracá	128.45	38.5	2021	1	Not significant
17777	Supia	145.74	31.3	2021	1	Not significant
17541	Pensilvania	69.98	37.3	2021	1	Not significant
17541	Pensilvania	69.98	37.3	2021	1	Not significant
85325	San Luis De Palenque	93.22	37	2021	1	Not significant
15109	Buenavista	43.97	44.9	2021	1	Not significant
15740	Siachoque	128.66	45.1	2021	1	Not significant
25148	Caparrapí	37.14	41.2	2021	1	Not significant
15646	Samacá	124.8	21.5	2021	1	Not significant
17614	Riosucio	167.56	29.3	2021	1	Not significant
85001	Yopal	200.21	22.9	2021	1	Not significant
25745	Simijaca	84.48	22.4	2021	1	Not significant
85430	Trinidad	139.06	38.7	2021	1	Not significant
66456	Mistrató	40.09	65.3	2021	1	Not significant
99773	Cumaribo	10.98	91.4	2021	4	Low-High
27077	Bajo Baudó	6.24	80.4	2021	4	Low-High
15001	Tunja	163.98	11.4	2021	1	Not significant
17513	Pácora	141.61	33.3	2021	1	Not significant
15600	Ráquira	48.5	31.3	2021	3	Low-Low
15822	Tota	37.04	47.9	2021	1	Not significant
15676	San Miguel De Sema	129.16	35.6	2021	5	High-Low
17867	Victoria	77.35	34.9	2021	1	Not significant
15480	Muzo	11.32	40.7	2021	4	Low-High
15762	Sora	95.39	55.3	2021	1	Not significant
15226	Cuítiva	106.78	40.7	2021	1	Not significant
15638	Sáchica	52.34	23.8	2021	1	Not significant
15187	Chivatá	34.33	42.3	2021	1	Not significant
15808	Tinjacá	58.39	35.2	2021	1	Not significant
15131	Caldas	93.08	43.7	2021	1	Not significant
15580	Quípama	117.55	64.6	2021	1	Not significant
15047	Aquitania	37.62	33.5	2021	1	Not significant
15542	Pesca	57.34	39.3	2021	1	Not significant
15362	Iza	98.43	24.8	2021	1	Not significant
15442	Maripí	16.97	67	2021	1	Not significant
15814	Toca	54.81	30.2	2021	1	Not significant
15500	Oicatá	101.15	22.8	2021	1	Not significant
15476	Motavita	102.99	49.8	2021	1	Not significant
27073	Bagadó	8.87	81	2021	4	Low-High
15776	Sutamarchán	62.71	31.1	2021	1	Not significant
27050	Atrato (Yuto)	30.85	61.5	2021	4	Low-High
15377	Labranzagrande	82.99	57.4	2021	1	Not significant
15176	Chiquinquirá	185	17.3	2021	1	Not significant
15232	Chíquiza	82.42	51.3	2021	1	Not significant
15272	Firavitoba	71.83	21.7	2021	3	Low-Low
15407	Villa De Leiva	233.84	15.2	2021	1	Not significant
85225	Nunchía	84.67	56.4	2021	1	Not significant
15837	Tuta	92.58	32.8	2021	3	Low-Low
17013	Aguadas	69.15	30	2021	1	Not significant
15832	Tununguá	62.93	42.1	2021	1	Not significant
17662	Samaná	85.49	39.9	2021	1	Not significant
17495	Norcasia	247.36	41.4	2021	1	Not significant
27413	Lloró	9.92	74.4	2021	4	Low-High
15466	Monguí	91.91	28.8	2021	1	Not significant
15533	Paya	36.95	68.2	2021	1	Not significant
15681	San Pablo De Borbur	43.63	53.7	2021	1	Not significant
15759	Sogamoso	243.29	10.4	2021	5	High-Low
17380	La Dorada	241.24	26.8	2021	1	Not significant
15632	Saboyá	56.45	41.8	2021	1	Not significant
15464	Mongua	20.82	50.7	2021	1	Not significant
25572	Puerto Salgar	140.97	31	2021	1	Not significant
15820	Tópaga	160.04	28.7	2021	1	Not significant
15293	Gachantivá	140.01	51.2	2021	5	High-Low
15204	Cómbita	88.14	36.1	2021	1	Not significant
15491	Nobsa	65.48	10.5	2021	3	Low-Low
15806	Tibasosa	58.66	14.3	2021	3	Low-Low
15531	Pauna	81.39	47.4	2021	4	Low-High
25885	Yacopí	15.24	55.5	2021	1	Not significant
85263	Pore	138.55	45.2	2021	1	Not significant
15051	Arcabuco	81.43	24.8	2021	1	Not significant
15296	Gámeza	159.11	43.7	2021	1	Not significant
15296	Gámeza	159.11	43.7	2021	1	Not significant
68271	Florián	16.96	56	2021	1	Not significant
15763	Sotaquirá	82.26	35.4	2021	1	Not significant
68020	Albania	47.52	48.1	2021	1	Not significant
15507	Otanche	24	44.7	2021	1	Not significant
68368	Jesús María	29.66	40.8	2021	1	Not significant
68572	Puente Nacional	131.91	26.4	2021	1	Not significant
15276	Floresta	148.72	43.9	2021	5	High-Low
15469	Moniquirá	144.31	27.1	2021	1	Not significant
15092	Betéitiva	50.13	43.3	2021	1	Not significant
15816	Togüí	44.68	50	2021	1	Not significant
15790	Tasco	132.43	31.4	2021	1	Not significant
68077	Barbosa	179.41	21.6	2021	1	Not significant
68324	Guavatá	138.7	40.4	2021	1	Not significant
15516	Paipa	195.33	16.2	2021	5	High-Low
15162	Cerinza	130.55	29.4	2021	1	Not significant
15693	Santa Rosa De Viterbo	80.51	19	2021	3	Low-Low
27495	Nuquí	11.53	72.9	2021	4	Low-High
15238	Duitama	242.05	10.5	2021	5	High-Low
27245	El Carmen	68.42	54	2021	4	Low-High
68377	La Belleza	169.39	36.1	2021	1	Not significant
15664	San José De Pare	38.74	50.8	2021	1	Not significant
15757	Socha	145.7	20.8	2021	1	Not significant
27025	Alto Baudó	3.37	90.6	2021	4	Low-High
85400	Támara	59.08	55	2021	4	Low-High
15185	Chitaraque	82.81	46.4	2021	1	Not significant
68327	Güepsa	152	29.6	2021	1	Not significant
68327	Güepsa	152	29.6	2021	1	Not significant
68298	Gámbita	72.96	51.1	2021	3	Low-Low
15087	Belén	181.21	25.2	2021	1	Not significant
15537	Paz De Rio	137.3	21.6	2021	1	Not significant
15686	Santana	152.13	40.5	2021	1	Not significant
15755	Socotá	53.62	52.9	2021	1	Not significant
68179	Chipatá	38.41	42.8	2021	1	Not significant
85315	Sácama	44.39	32.5	2021	4	Low-High
85250	Paz De Ariporo	138.58	37.8	2021	1	Not significant
15839	Tutazá	47.48	36.4	2021	1	Not significant
68673	San Benito	33.5	49.8	2021	1	Not significant
68773	Sucre	40.56	47.1	2021	1	Not significant
15720	Sativanorte	88.97	51.6	2021	1	Not significant
68250	El Peñón	56.85	57.8	2021	1	Not significant
68770	Suaita	96.02	37.8	2021	1	Not significant
68264	Encino	37.62	32	2021	3	Low-Low
15368	Jericó	49.6	64.7	2021	1	Not significant
99524	La Primavera	47.37	63.2	2021	4	Low-High
68013	Aguada	52.69	41.8	2021	1	Not significant
15572	Puerto Boyacá	209.75	33.6	2021	1	Not significant
68101	Bolívar	43.09	45.5	2021	1	Not significant
15774	Susacón	108.3	37.1	2021	1	Not significant
15183	Chita	86.05	69.1	2021	1	Not significant
85125	Hato Corozal	53.27	56.1	2021	1	Not significant
68320	Guadalupe	21.6	39.1	2021	1	Not significant
68245	El Guacamayo	90.13	33	2021	1	Not significant
99001	Puerto Carreño	112.21	55.7	2021	2	High-High
68500	Oiba	92.01	31.8	2021	1	Not significant
85136	La Salina	72.62	48.1	2021	1	Not significant
15403	La Uvita	192.43	41.9	2021	2	High-High
27001	Quibdó	93.26	44.4	2021	4	Low-High
68211	Contratación	239.36	29.2	2021	1	Not significant
68217	Coromoro	97.13	53.6	2021	1	Not significant
68397	La Paz	78.49	36.1	2021	1	Not significant
15753	Soatá	141	17.3	2021	1	Not significant
68167	Charalá	112.04	26.9	2021	1	Not significant
68498	Ocamonte	49.77	38.6	2021	1	Not significant
68209	Confines	125.23	32.6	2021	5	High-Low
68524	Palmas Del Socorro	38.51	27.3	2021	1	Not significant
15244	El Cocuy	139.6	49.4	2021	1	Not significant
15097	Boavita	171.01	48.1	2021	1	Not significant
68176	Chima	34.06	45.2	2021	1	Not significant
15810	Tipacoque	117.23	41.6	2021	1	Not significant
68855	Valle De San José	143.56	36.6	2021	5	High-Low
15673	San Mateo	57.82	45.8	2021	1	Not significant
15522	Panqueba	113.57	42.7	2021	1	Not significant
68533	Páramo	41.71	31.5	2021	3	Low-Low
68533	Páramo	41.71	31.5	2021	3	Low-Low
68720	Santa Helena Del Opón	57.31	47.9	2021	1	Not significant
68755	Socorro	275.57	15.1	2021	5	High-Low
68755	Socorro	275.57	15.1	2021	5	High-Low
68502	Onzaga	142.82	55.1	2021	1	Not significant
15248	El Espino	191.02	31.3	2021	1	Not significant
68861	Vélez	160.24	32.3	2021	1	Not significant
68549	Pinchote	18.59	23.8	2021	3	Low-Low
68385	Landázuri	76.63	49.1	2021	1	Not significant
68385	Landázuri	76.63	49.1	2021	1	Not significant
68522	Palmar	69.01	32.5	2021	1	Not significant
68682	San Joaquín	88.85	41.4	2021	1	Not significant
15218	Covarachía	105.12	55.6	2021	1	Not significant
68147	Capitanejo	232.23	35.7	2021	1	Not significant
68686	San Miguel	38.33	33.6	2021	1	Not significant
81591	Puerto Rondón	100.68	45	2021	1	Not significant
68344	Hato	42.39	46.9	2021	1	Not significant
68464	Mogotes	150.5	49.4	2021	1	Not significant
68679	San Gil	228.85	13.7	2021	5	High-Low
68679	San Gil	228.85	13.7	2021	5	High-Low
81220	Cravo Norte	161.7	48.8	2021	1	Not significant
68229	Curití	99.92	35.7	2021	1	Not significant
68684	San José De Miranda	137.46	47.6	2021	1	Not significant
81794	Tame	124.95	41.9	2021	1	Not significant
68266	Enciso	140.41	35.3	2021	1	Not significant
68468	Molagavita	47.76	51.9	2021	1	Not significant
68079	Barichara	110.37	28.5	2021	5	High-Low
68370	Jordán	218.5	53.7	2021	1	Not significant
68152	Carcasí	68.97	60.8	2021	1	Not significant
15332	Güicán De La Sierra	68.15	48.1	2021	1	Not significant
68872	Villanueva	105.41	27.5	2021	5	High-Low
68872	Villanueva	105.41	27.5	2021	1	Not significant
68190	Cimitarra	117.83	36	2021	1	Not significant
68296	Galán	33.83	41.9	2021	1	Not significant
68432	Málaga	188.45	19.3	2021	1	Not significant
68432	Málaga	188.45	19.3	2021	1	Not significant
68051	Aratoca	129.72	40.6	2021	1	Not significant
27075	Bahía Solano	101.09	46.6	2021	2	High-High
68235	El Carmen	54.6	58.9	2021	1	Not significant
15180	Chiscas	98.45	60.1	2021	1	Not significant
81300	Fortul	74.23	48.3	2021	1	Not significant
68573	Puerto Parra	51.42	36.1	2021	1	Not significant
68207	Concepción	84.83	36.2	2021	1	Not significant
68418	Los Santos	86.31	44.6	2021	3	Low-Low
68745	Simacota	143.06	44.5	2021	1	Not significant
68669	San Andrés	179.19	42.4	2021	1	Not significant
68895	Zapatoca	102.61	26.9	2021	5	High-Low
68162	Cerrito	115.42	41.9	2021	1	Not significant
15223	Cubará	27.41	69.7	2021	1	Not significant
81065	Arauquita	55.18	49.2	2021	1	Not significant
81736	Saravena	118.15	39.4	2021	2	High-High
68318	Guaca	114.36	60.3	2021	1	Not significant
81001	Arauca	153.72	38.6	2021	1	Not significant
68547	Piedecuesta	172.87	16.2	2021	5	High-Low
68547	Piedecuesta	172.87	16.2	2021	5	High-Low
68705	Santa Bárbara	40.82	53.8	2021	1	Not significant
68276	Floridablanca	233.39	11	2021	5	High-Low
68276	Floridablanca	233.39	11	2021	5	High-Low
68276	Floridablanca	233.39	11	2021	5	High-Low
68689	San Vicente De Chucurí	138.39	34.9	2021	1	Not significant
68689	San Vicente De Chucurí	138.39	34.9	2021	1	Not significant
68092	Betulia	65.47	43.9	2021	3	Low-Low
68307	Girón	178.14	16.5	2021	5	High-Low
68307	Girón	178.14	16.5	2021	5	High-Low
68081	Barrancabermeja	281.3	26.4	2021	1	Not significant
68081	Barrancabermeja	281.3	26.4	2021	1	Not significant
68081	Barrancabermeja	281.3	26.4	2021	1	Not significant
68820	Tona	26.77	45.8	2021	3	Low-Low
54174	Chitagá	93.43	54.8	2021	1	Not significant
68001	Bucaramanga	310.36	14.2	2021	5	High-Low
68001	Bucaramanga	310.36	14.2	2021	5	High-Low
54743	Silos	58.22	46.6	2021	1	Not significant
68169	Charta	34.04	35.1	2021	1	Not significant
54125	Cácota	130.59	48.9	2021	1	Not significant
54480	Mutiscua	64.39	42.2	2021	1	Not significant
54377	Labateca	28.85	41.3	2021	1	Not significant
68406	Lebrija	151.97	27	2021	5	High-Low
68406	Lebrija	151.97	27	2021	5	High-Low
13160	Cantagallo	11.3	50.6	2021	1	Not significant
68444	Matanza	153.96	38.2	2021	1	Not significant
54518	Pamplona	223.49	20.5	2021	1	Not significant
54820	Toledo	70.24	50.1	2021	1	Not significant
54347	Herrán	26.43	52.4	2021	1	Not significant
54520	Pamplonita	99.68	41.7	2021	1	Not significant
68780	Suratá	24.74	44.2	2021	1	Not significant
68255	El Playón	100.97	45.7	2021	1	Not significant
54223	Cucutilla	44.67	71.1	2021	1	Not significant
54599	Ragonvalia	184.02	41.4	2021	1	Not significant
68655	Sabana De Torres	102.73	36.6	2021	5	High-Low
68655	Sabana De Torres	102.73	36.6	2021	5	High-Low
54172	Chinácota	203.19	30.3	2021	1	Not significant
13670	San Pablo	82.93	54	2021	1	Not significant
54051	Arboledas	47.05	53.5	2021	1	Not significant
68615	Rionegro	109.49	37.8	2021	1	Not significant
54099	Bochalema	99.4	36.3	2021	1	Not significant
54385	La Esperanza	23.56	57.1	2021	1	Not significant
54239	Durania	40	44.5	2021	1	Not significant
54128	Cáchira	66.24	56.4	2021	4	Low-High
54405	Los Patios	177.44	21.4	2021	1	Not significant
54874	Villa Del Rosario	154.62	24.6	2021	1	Not significant
54660	Salazar	80	48.8	2021	4	Low-High
54673	San Cayetano	51.07	37.6	2021	1	Not significant
23682	San José De Uré	28.04	61.3	2021	4	Low-High
27615	Riosucio	13.4	70.9	2021	4	Low-High
54680	Santiago	26.73	48.1	2021	1	Not significant
20710	San Alberto	103.42	31.9	2021	1	Not significant
54313	Gramalote	49.68	42.3	2021	1	Not significant
54418	Lourdes	68.46	45.3	2021	4	Low-High
23580	Puerto Libertador	61.05	58.9	2021	1	Not significant
54871	Villa Caro	54.07	64.8	2021	4	Low-High
20770	San Martín	112.1	41.7	2021	1	Not significant
68575	Puerto Wilches	65.95	40.3	2021	1	Not significant
23350	La Apartada	130.13	52.6	2021	1	Not significant
13688	Santa Rosa Del Sur	82.51	43.6	2021	4	Low-High
13744	Simití	87.16	54.8	2021	1	Not significant
23466	Montelíbano	85.15	41.1	2021	4	Low-High
54109	Bucarasica	57.05	67.9	2021	4	Low-High
54003	Ábrego	100.42	55.8	2021	2	High-High
54261	El Zulia	120.75	41.9	2021	1	Not significant
23807	Tierralta	78.34	63.8	2021	1	Not significant
20614	Río De Oro	43.19	48.3	2021	1	Not significant
54398	La Playa	47.4	67.9	2021	4	Low-High
27800	Unguía	72.67	63.4	2021	4	Low-High
23079	Buenavista	108.41	58	2021	1	Not significant
54553	Puerto Santander	156.4	42.9	2021	1	Not significant
54498	Ocaña	137.36	31.4	2021	2	High-High
23855	Valencia	69.41	53.1	2021	1	Not significant
13655	San Jacinto Del Cauca	37.1	66.7	2021	4	Low-High
54001	Cúcuta	175.61	25.7	2021	1	Not significant
13458	Montecristo	5.6	70.1	2021	4	Low-High
20310	González	108.01	56.6	2021	1	Not significant
13473	Morales	45.78	57.6	2021	4	Low-High
13042	Arenal	64.53	62	2021	4	Low-High
20295	Gamarra	66.65	48.6	2021	1	Not significant
54344	Hacarí	8.98	73.4	2021	4	Low-High
20011	Aguachica	138.18	37	2021	1	Not significant
70265	Guaranda	70.41	66.1	2021	4	Low-High
54720	Sardinata	78.68	53.8	2021	4	Low-High
23068	Ayapel	62.47	62.4	2021	4	Low-High
23555	Planeta Rica	92.63	43	2021	1	Not significant
54670	San Calixto	21.7	73.5	2021	4	Low-High
13490	Norosí	9.48	66.2	2021	4	Low-High
23570	Pueblo Nuevo	55.87	52.9	2021	4	Low-High
13810	Tiquisio	5.23	73	2021	4	Low-High
13600	Rioviejo	26.8	57.3	2021	4	Low-High
27006	Acandí	73.37	51.4	2021	1	Not significant
70708	San Marcos	108.14	59.1	2021	2	High-High
70429	Majagual	52.08	64.4	2021	4	Low-High
20383	La Gloria	26.44	44.4	2021	4	Low-High
13030	Altos Del Rosario	42.26	70.7	2021	4	Low-High
13006	Achí	22.76	62.4	2021	4	Low-High
23090	Canalete	99.51	68.2	2021	1	Not significant
23678	San Carlos	59.94	58	2021	1	Not significant
54250	El Tarra	43.98	71.2	2021	4	Low-High
20550	Pelaya	43.71	51	2021	1	Not significant
70400	La Unión	57.81	55.8	2021	1	Not significant
70124	Caimito	60.65	58.7	2021	4	Low-High
23419	Los Córdobas	60.68	60.5	2021	4	Low-High
13074	Barranco De Loba	19	68.9	2021	4	Low-High
23001	Montería	180.05	27.1	2021	2	High-High
13667	San Martín De Loba	57.63	60.6	2021	4	Low-High
23162	Cereté	128.8	34.4	2021	1	Not significant
13268	El Peñón	50.66	67.7	2021	4	Low-High
23660	Sahagún	126.66	40.4	2021	2	High-High
13300	Hatillo De Loba	7.75	73.8	2021	4	Low-High
70771	Sucre	41.09	63.4	2021	4	Low-High
23189	Ciénaga De Oro	108.24	52.3	2021	2	High-High
20787	Tamalameque	35.63	47.5	2021	4	Low-High
20517	Pailitas	97.73	46.1	2021	4	Low-High
13549	Pinillos	34.86	67.5	2021	4	Low-High
23686	San Pelayo	93.16	45.8	2021	1	Not significant
70678	San Benito Abad	19.9	63	2021	4	Low-High
23574	Puerto Escondido	24	67.9	2021	1	Not significant
23300	Cotorra	100.48	39.7	2021	1	Not significant
54810	Tibú	76.66	57.6	2021	4	Low-High
54800	Teorama	22.16	67.1	2021	4	Low-High
70233	El Roble	49.73	64.3	2021	1	Not significant
23182	Chinú	83.63	45.3	2021	4	Low-High
13440	Margarita	61.22	65.6	2021	4	Low-High
70235	Galeras	50.89	46.1	2021	4	Low-High
13650	San Fernando	52.09	64.3	2021	4	Low-High
23168	Chima	32.47	57.8	2021	4	Low-High
70670	Sampués	52.92	56.9	2021	1	Not significant
23670	San Andrés De Sotavento	42.46	76.3	2021	4	Low-High
54206	Convención	58.71	64	2021	4	Low-High
13468	Mompós	61.21	49.1	2021	4	Low-High
54245	El Carmen	48.12	68.9	2021	1	Not significant
23815	Tuchín	19.7	78	2021	4	Low-High
13188	Cicuco	6.94	61.3	2021	1	Not significant
23500	Moñitos	50.8	65.4	2021	1	Not significant
47245	El Banco	105.4	54.7	2021	2	High-High
23417	Lorica	129.57	41.1	2021	2	High-High
70215	Corozal	103.02	34.5	2021	1	Not significant
23464	Momil	102.28	42.1	2021	2	High-High
23464	Momil	102.28	42.1	2021	2	High-High
23586	Purísima	55.38	53.1	2021	1	Not significant
47318	Guamal	103.2	60.3	2021	2	High-High
70742	Sincé	74.49	51.1	2021	1	Not significant
20228	Curumaní	67.96	45.8	2021	1	Not significant
70702	San Juan De Betulia	71.7	44.8	2021	1	Not significant
70523	Palmito	12.71	65.1	2021	1	Not significant
13780	Talaigua Nuevo	36.77	50.7	2021	4	Low-High
70001	Sincelejo	160.73	30.4	2021	2	High-High
23672	San Antero	47.72	46	2021	1	Not significant
70110	Buenavista	54.88	49.1	2021	1	Not significant
23675	San Bernardo Del Viento	41.1	57	2021	1	Not significant
13430	Magangué	84.47	49.1	2021	4	Low-High
70221	Coveñas	63.12	45	2021	1	Not significant
70717	San Pedro	117.79	47.1	2021	1	Not significant
47703	San Zenón	31.04	56.4	2021	4	Low-High
70473	Morroa	50.22	42.8	2021	1	Not significant
20175	Chimichagua	53.27	52.5	2021	4	Low-High
47692	San Sebastián De Buenavista	79.33	63.8	2021	4	Low-High
70418	Los Palmitos	33.37	41.6	2021	4	Low-High
20178	Chiriguaná	85.1	41.3	2021	1	Not significant
20032	Astrea	63.58	52.8	2021	4	Low-High
70204	Colosó	99.33	59.6	2021	2	High-High
70823	Toluviejo	44.52	45.8	2021	1	Not significant
70230	Chalán	64.39	73.9	2021	4	Low-High
47720	Santa Bárbara De Pinto	44.33	57.8	2021	1	Not significant
70820	Tolú	68.24	42.7	2021	1	Not significant
13212	Córdoba	35.24	61.9	2021	4	Low-High
70508	Ovejas	38.65	51.5	2021	4	Low-High
20400	La Jagua De Ibirico	65.89	32.6	2021	1	Not significant
47545	Pijiño Del Carmen	61.1	60.8	2021	4	Low-High
47707	Santa Ana	104.07	47.3	2021	2	High-High
13894	Zambrano	63.77	62.4	2021	4	Low-High
20250	El Paso	79.75	40.7	2021	1	Not significant
13244	El Carmen De Bolívar	82.07	58.4	2021	4	Low-High
20045	Becerrill	113.22	48.6	2021	1	Not significant
13654	San Jacinto	43.68	60.3	2021	4	Low-High
47460	Nueva Granada	41.77	66.4	2021	4	Low-High
47058	Ariguaní	85.57	56.4	2021	4	Low-High
47798	Tenerife	112.12	56.3	2021	2	High-High
47555	Plato	87.51	52.7	2021	4	Low-High
20060	Bosconia	142.07	43.8	2021	1	Not significant
13442	María La Baja	12.15	63.2	2021	4	Low-High
13657	San Juan Nepomuceno	45.93	56.2	2021	4	Low-High
13248	El Guamo	75.91	59.5	2021	4	Low-High
70713	San Onofre	40.34	69	2021	4	Low-High
47170	Chivolo	83.58	53.3	2021	4	Low-High
47541	Pedraza	49.69	56.2	2021	4	Low-High
20013	Agustín Codazzi	113.29	44.5	2021	1	Not significant
47960	Zapayán	65.85	70.4	2021	4	Low-High
47205	Concordia	113.9	67.9	2021	2	High-High
13433	Mahates	16.95	54.3	2021	4	Low-High
13838	Turbana	17.19	42.8	2021	1	Not significant
13062	Arroyohondo	23.25	68.4	2021	1	Not significant
13052	Arjona	47.31	47.4	2021	4	Low-High
20750	San Diego	62.26	40.7	2021	1	Not significant
13140	Calamar	54.09	62.5	2021	4	Low-High
47161	Cerro De San Antonio	37.15	62.4	2021	4	Low-High
47660	Sabanas De San Ángel	17.65	69.4	2021	4	Low-High
47030	Algarrobo	82.17	57.3	2021	1	Not significant
20238	El Copey	78.55	48.2	2021	4	Low-High
13760	Soplaviento	17.75	39.4	2021	4	Low-High
13620	San Cristóbal	58.59	49.9	2021	1	Not significant
13836	Turbaco	40.88	30.4	2021	1	Not significant
20443	Manaure Balcón Del Cesar	98.77	41.2	2021	1	Not significant
20621	La Paz	75.15	41.7	2021	1	Not significant
13647	San Estanislao	36.07	50.7	2021	1	Not significant
47258	El Piñón	40.57	50.4	2021	4	Low-High
44420	La Jagua Del Pilar	128.77	43	2021	1	Not significant
13873	Villanueva	27.69	54.1	2021	4	Low-High
13683	Santa Rosa	31.35	54.3	2021	1	Not significant
44855	Urumita	91.48	32	2021	1	Not significant
47675	Salamina	94.36	44.3	2021	4	Low-High
13222	Clemencia	19.11	63	2021	1	Not significant
47288	Fundación	169.31	43.9	2021	2	High-High
44874	Villanueva	113.82	31	2021	1	Not significant
47551	Pivijay	84.23	52.4	2021	4	Low-High
13001	Cartagena De Indias	127.12	19.9	2021	1	Not significant
44110	El Molino	161.55	37	2021	1	Not significant
20570	Pueblo Bello	30.3	74.9	2021	1	Not significant
47605	Remolino	72.59	50.6	2021	4	Low-High
47268	El Retén	56.87	63.6	2021	4	Low-High
13673	Santa Catalina	12.86	54.8	2021	1	Not significant
20001	Valledupar	150.58	30.5	2021	1	Not significant
47053	Aracataca	82.92	50	2021	4	Low-High
47980	Zona Bananera	43.93	48.6	2021	1	Not significant
47570	Puebloviejo	51.8	58	2021	4	Low-High
44650	San Juan Del Cesar	198.45	36.6	2021	1	Not significant
44098	Distracción	109.31	40.2	2021	1	Not significant
44279	Fonseca	85.62	36	2021	1	Not significant
47189	Ciénaga	224.73	44.6	2021	1	Not significant
47745	Sitionuevo	40.53	70.7	2021	1	Not significant
44078	Barrancas	100.28	46.7	2021	1	Not significant
44378	Hatonuevo	35.05	43.3	2021	1	Not significant
44090	Dibulla	25.06	65.5	2021	1	Not significant
47001	Santa Marta	262.31	24.4	2021	1	Not significant
44035	Albania	17.92	49.8	2021	1	Not significant
44001	Riohacha	100.24	45.1	2021	2	High-High
44430	Maicao	136.48	60	2021	2	High-High
44560	Manaure	40.78	86.7	2021	4	Low-High
44847	Uribia	35.76	92.2	2021	4	Low-High
52835	Tumaco	62.84	53.7	2021	4	Low-High
5145	Caramanta	270.61	30.5	2021	1	Not significant
5364	Jardín	86.01	28.5	2021	1	Not significant
5483	Nariño	94.87	51.8	2021	1	Not significant
5055	Argelia	12.77	48.7	2021	1	Not significant
5856	Valparaiso	14.84	25.9	2021	1	Not significant
5034	Andes	71.14	40.1	2021	1	Not significant
5091	Betania	18.85	53.6	2021	1	Not significant
5789	Támesis	113.58	36.6	2021	5	High-Low
5390	La Pintada	71.66	31.2	2021	1	Not significant
5353	Hispania	52.7	36.9	2021	1	Not significant
5368	Jericó	56.71	25.8	2021	1	Not significant
5576	Pueblorrico	66.97	45.7	2021	1	Not significant
5756	Sonsón	77.31	37.9	2021	1	Not significant
5101	Ciudad Bolívar	144.6	40.4	2021	1	Not significant
5792	Tarso	140.76	42.6	2021	1	Not significant
5002	Abejorral	76.47	40.6	2021	3	Low-Low
5467	Montebello	43.86	39.5	2021	3	Low-Low
5652	San Francisco	102.76	46.4	2021	1	Not significant
5282	Fredonia	118.58	31.6	2021	5	High-Low
5679	Santa Bárbara	124.78	28.1	2021	5	High-Low
5861	Venecia	125.09	25.8	2021	1	Not significant
5400	La Unión	186.88	23	2021	5	High-Low
5591	Puerto Triunfo	36.76	29.3	2021	1	Not significant
5376	La Ceja	163.37	11.5	2021	5	High-Low
5642	Salgar	47.9	49.7	2021	1	Not significant
5030	Amagá	110.94	22.9	2021	5	High-Low
5129	Caldas	200.36	16	2021	5	High-Low
5197	Cocorná	80.94	42.9	2021	1	Not significant
5660	San Luis	133.99	32.4	2021	1	Not significant
5809	Titiribí	90.46	30.3	2021	1	Not significant
5148	Carmen De Viboral	129.39	18.5	2021	5	High-Low
5607	El Retiro	113.01	11.7	2021	5	High-Low
5631	Sabaneta	136.08	4.5	2021	5	High-Low
5697	Santuario	115.8	22	2021	5	High-Low
5209	Concordia	45.17	48.5	2021	1	Not significant
5380	La Estrella	85.97	9.2	2021	3	Low-Low
5036	Angelópolis	33.54	30.7	2021	3	Low-Low
5266	Envigado	175.22	4.9	2021	5	High-Low
5360	Itagüí	186.86	10.9	2021	5	High-Low
5313	Granada	114.32	33.4	2021	5	High-Low
5615	Rionegro	192.17	9.5	2021	5	High-Low
5059	Armenia	18.97	37.7	2021	1	Not significant
5440	Marinilla	151.22	15.4	2021	5	High-Low
5347	Heliconia	143.5	37.5	2021	5	High-Low
5093	Betulia	37.09	53.1	2021	1	Not significant
5585	Puerto Nare	107.71	33.1	2021	1	Not significant
5541	Peñol	154.49	20	2021	5	High-Low
5321	Guatapé	68.25	11.4	2021	1	Not significant
5649	San Carlos	102.79	30.5	2021	1	Not significant
5318	Guarne	151.25	17	2021	5	High-Low
5001	Medellín	251.63	12.8	2021	5	High-Low
5001	Medellín	251.63	12.8	2021	5	High-Low
5001	Medellín	251.63	12.8	2021	5	High-Low
5674	San Vicente	26.16	27.8	2021	3	Low-Low
5667	San Rafael	104.94	36.8	2021	1	Not significant
5044	Anzá	54.94	47.1	2021	1	Not significant
5021	Alejandría	123.84	31.9	2021	1	Not significant
5240	Ebéjico	112.13	39.1	2021	5	High-Low
5212	Copacabana	132.87	11.6	2021	5	High-Low
5088	Bello	149.62	14.2	2021	5	High-Low
5308	Girardota	110.11	13.9	2021	5	High-Low
5206	Concepción	60.89	33	2021	3	Low-Low
5142	Caracolí	106.04	35.9	2021	1	Not significant
5656	San Jerónimo	99.5	30.5	2021	5	High-Low
5125	Caicedo	57.87	54.6	2021	1	Not significant
5079	Barbosa	73.21	22.2	2021	3	Low-Low
5664	San Pedro De Los Milagros	143.58	19.5	2021	5	High-Low
5670	San Roque	98.41	40.8	2021	1	Not significant
5690	Santo Domingo	39.28	41.5	2021	1	Not significant
5237	Donmatías	100.81	19.7	2021	5	High-Low
5190	Cisneros	187.25	28.8	2021	1	Not significant
5847	Urrao	54.29	46.1	2021	4	Low-High
5761	Sopetrán	172.28	28.7	2021	1	Not significant
5425	Maceo	70.63	36	2021	1	Not significant
5501	Olaya	92.71	33.4	2021	1	Not significant
5264	Entrerrios	76.49	23.1	2021	3	Low-Low
5264	Entrerrios	76.49	23.1	2021	3	Low-Low
5042	Santa Fe De Antioquia	223.22	29.7	2021	1	Not significant
5306	Giraldo	86.27	33.4	2021	1	Not significant
5579	Puerto Berrío	148.39	32.1	2021	1	Not significant
5004	Abriaquí	36.01	34.8	2021	1	Not significant
5885	Yalí	63.35	44	2021	1	Not significant
5086	Belmira	16.04	40.8	2021	3	Low-Low
5411	Liborina	125.47	43.3	2021	1	Not significant
5150	Carolina	97.37	20.4	2021	1	Not significant
5890	Yolombó	94.07	45	2021	1	Not significant
5310	Gómez Plata	19.77	34.1	2021	1	Not significant
5873	Vigía Del Fuerte	21.05	76.1	2021	1	Not significant
5658	San José De La Montaña	52.69	34	2021	1	Not significant
5686	Santa Rosa De Osos	99.83	30.9	2021	1	Not significant
5284	Frontino	126.49	51.3	2021	2	High-High
5315	Guadalupe	29.42	41.1	2021	1	Not significant
5038	Angostura	25.46	53.8	2021	1	Not significant
5113	Buriticá	81.93	51.3	2021	1	Not significant
5138	Cañasgordas	137.85	45.3	2021	1	Not significant
5858	Vegachí	196.24	41	2021	1	Not significant
5842	Uramita	70.57	55.6	2021	1	Not significant
[truncated: 848 more rows]
